# Supplementary material for: Exploring the Role of Glycine Metabolism in Coronary Artery Disease: Insights from Human Genetics and Mouse Models
Source: Nutrients. 2025 Jan 6;17(1):198. doi: 10.3390/nu17010198 (PMC11723402; doi:10.3390/nu17010198)
Supplement: Supplementary file 1 [file nutrients-17-00198-s001.zip]

Archive with 2 entries (2 files):
- Glycine_Paper_Supplemental Tables_revised_Nutrients.xlsx
- nutrients-3357475 Updated Supplemental Figure S1 .pdf
