# Supplementary material for: Exploring the Role of Glycine Metabolism in Coronary Artery Disease: Insights from Human Genetics and Mouse Models
Source: Nutrients. 2025 Jan 6;17(1):198. doi: 10.3390/nu17010198 (PMC11723402; doi:10.3390/nu17010198)
Supplement: Supplementary file 1 [file nutrients-17-00198-s001.zip › Glycine_Paper_Supplemental Tables_revised_Nutrients.xlsx]

## Sheet: SupplementaryTables Description
Title: Table S1.
Description: Clinical Characteristics of Participants in the UK Biobank.
Title: Table S2.
Description: Description of Datasets Used for GWAS Meta-analysis of Circulating Glycine Levels.
Title: Table S3.
Description: Results for 61 Loci Significantly Associated with Circulating Glycine Levels.
Title: Table S4.
Description: PheWAS Results for 61 Loci Significantly Associated with Circulating Glycine Levels.
Title: Table S5.
Description: Mendelian Randomization Results for Glycine SNPs and CAD Risk Factors.
Title: Table S6.
Description: Composition of Control and Glycine-supplemented Diets.
Title: Table S7.
Description: Effect of Glycine Supplementation on Plasma Inflammatory Biomarker Levels.
Title: Table S8.
Description: Effect of Glycine Supplementation on Blood Cell Traits.

## Sheet: Table S1
Table S1. Clinical Characteristics of Participants in the UK Biobank.
Data are shown as mean (SD) for quantitative traits or numbers of participants (%) for qualitative traits.
*Incidence of CAD from the time of enrollment among 101,619 participants without CAD at baseline.
**Only available in 105,302 subjects.
Trait	UK Biobank (n=105,718)
Age (years)	56.5 (8.1)
Male/Female	48,476/ 57,242
BMI (kg/m2)	27.4 (4.8)
Glycine (mM)	163.7 (62.8)
Total cholesterol (mg/dL)	219.5 (44.1)
LDL cholesterol (mg/dL)	137.2 (33.6)
HDL cholesterol (mg/dL)	55.9 (14.8)
Triglycerides (mg/dL)	153.9 (90.0)
Systolic Blood Pressure (mmHg)	139.6 (19.6)
estimated glomular filtration rate (ml/min/1.73 m2)	92.4 (18.0)
Prevalent CAD at baseline (%)	4,099 (3.9%)
*Incident CAD (%)	7,509 (7.4%)
Type 2 diabetes (%)	5,831 (5.5%)
Hypertension medication (%)	21,164 (20.0%)
Lipid lowering medication (%)	18,506 (17.5%)
**Smoking (%)
Never smoker	57,264 (54.4%)
Past smoker	36,811 (35.0%)
Current smoker	11,227 (10.7%)
Ethnicity (%)
White	99,669 (94.3%)
Other	936 (0.9%)
Asian or Asian British	2,150 (2.0%)
Black or Black British	1,646 (1.6%)
Chinese	311 (0.3%)
Mixed	621 (0.6%)
Choose Not to Answer	385 (0.4%)

## Sheet: Table S2
Table S2. Description of Datasets Used for GWAS Meta-analysis of Circulating Glycine Levels.
*Based on imputation of summary statistics from Lotta et al (PMID 33414548) using SSimp software.
Cohort	N	Ancestry	Metabolomics Platform (Site/Company)	SNPs Included	PMID
GeneBank I (GBI)	384	European	MS (Cleveland Clinic)	9184837	26822151
GeneBank II (GBII)	882	European	MS (Cleveland Clinic)	9185470	31070104
GeneBank III (GBIII)	1771	European	MS (Cleveland Clinic)	9185069	This study
Tohoku Medical Megabank Japan	7843	Japanese	NMR (Japan)	7959004	34594039
Hispanic Community Health Study/Study of Latinos (SOL)	3926	Hispanic	MS (Metabolon)	13111541	33031748
Singapore	1870	South Asian	MS (Singapore)	9592033	31628463
Canadian Longitudinal Study on Aging (CLSA)	8299	European	MS (Metabolon)	8752300	36635386
Canadian Longitudinal Study on Aging (CLSA)	104	East Asian	MS (Metabolon)	4270119	36635386
Canadian Longitudinal Study on Aging (CLSA)	108	South Asian	MS (Metabolon)	4375375	36635386
Canadian Longitudinal Study on Aging (CLSA)	60	African	MS (Metabolon)	7469873	36635386
UK Biobank	117152	European	NMR (Nightingale)	9560226	36737450
Metabolic Syndrome In Men (METSIM)	8545	European	NMR (Nightingale)	7870930	31070104
Fenland	All combined n=80,003	European	MS (Biocrates)	*7667668	33414548
EPIC-Norfolk			MS (Metabolon)
INTERVAL			NMR (Nightingale)
TwinsUK/KORA			MS (Metabolon)
FINRISK97			NMR (Nightingale)
PredictCVD (Case-control subsample of FINRISK)			NMR (Nightingale)
Northern Finland Birth Cohort 1966 (NFBC1966)			NMR (Nightingale)
Finnish Twin cohort (FTC)			NMR (Nightingale)
Helsinki Birth Cohort Study (HBCS)			NMR (Nightingale)
Cardiovascular Risk in Young Finns Study (YFS)			NMR (Nightingale)
Health2000 GenMets (GenMets)			NMR (Nightingale)
Genetic Predisposition of Coronary Heart Disease in Patients Verified with Coronary Angiogram (COROGENE)			NMR (Nightingale)
Estonian Genome Center of the University of Tartu (EGCUT)			NMR (Nightingale)
PROTE (Sub-sample of EGCUT)			NMR (Nightingale)
Leiden Longevity Study (LLS)			NMR (Nightingale)
Erasmus Rucphen Family (ERF)			NMR (Nightingale)
Netherlands Twin Register (NTR)			NMR (Nightingale)
Total	230947

## Sheet: Table S3
Table S3. Results for 61 Loci Significantly Associated with Circulating Glycine Levels.
EAF, effect allele frequency.
Order of cohorts for direction of effect: UK Biobank, Sol Hispanic Cohort, MegaBank Japan, GeneBank 1, GeneBank 2, GeneBank 3, METSIM, Singapore Cohort, CLSA European, CLSA East Asian, CLSA South Asian, CLSA African, Lotta et al.
Association results for CAD are based on previously published GWAS meta-analysis by the CARDIoGRAMplusC4D Consortium (PMID 36474045)
					Meta-analysis Results for Glycine Levels										Association with CAD
Locus #	Lead SNP	Chr	Position (hg19)	Nearest Gene(s)	Effect Allele	Other Allele	EAF	N	Z-score	Direction	P-value	P-het	Novel	Pleiotropic	Effect Allele	EAF	Beta	SE	P-value
1	rs1801133	1	11856378	MTHFR	A	G	0.3416	230947	7.817	+++--++++-+++	5.39e-15	0.1291	No	Yes	A	0.3274	-0.00157224	0.0053603	0.7693
2	rs79598313	1	27284913	PIGV	T	C	0.0241	217036	5.96	+??---+?-???+	2.52e-09	0.1496	No	Yes	T	0.0237	0.0950916	0.0172605	3.6e-08
3	rs57186386	1	76201327	ACADM	T	C	0.6865	230843	-15.381	----+----?-+-	2.2e-53	0.07856	No	Yes	T	0.6952	-0.0041612	0.00521438	0.4249
4	rs561931	1	120254506	PHGDH	A	G	0.397	230735	-10.38	-------+-??+-	3.06e-25	0.5599	No	Yes	A	0.38	0.00112111	0.00488326	0.8184
5	rs6695324	1	151926762	THEM4	A	T	0.6923	222135	-6.692	-------+--+--	2.2e-11	0.9529	Yes	Yes	A	0.6815	0.00084066	0.00468345	0.8575
6	rs79687284	1	214150821	PROX1-AS1	C	G	0.0321	146083	6.793	++?-+++?+???+	1.1e-11	0.9134	No	Yes	C	0.0336	0.00341991	0.0157061	0.8276
7	rs1823685	2	61435085	USP34	A	G	0.1694	230887	5.512	+++---++++-?+	3.55e-08	0.1588	Yes	Yes	A	0.2099	0.00170085	0.00572489	0.7664
8	rs13389219	2	165528876	COBLL1	T	C	0.3916	230947	8.458	+++-+++-++--+	2.73e-17	0.1917	No	Yes	T	0.3755	-0.0207828	0.00488621	2.11e-05
9	rs1047891	2	211540507	CPS1	A	C	0.3045	230947	71.114	+++++++++++++	7.8E-1101	0	No	Yes	A	0.2845	-0.0241449	0.00509401	2.14e-06
10	rs2943635	2	227077377	IRS1	T	C	0.6882	230735	-6.46	-+-------??--	1.05e-10	0.4133	Yes	Yes	T	0.692	0.0321576	0.00502626	1.58e-10
11	rs6802898	3	12391207	PPARg	T	C	0.1256	230843	7.093	+++++-+-+?--+	1.31e-12	0.5797	Yes	Yes	T	0.1258	-0.00476779	0.00728936	0.5131
12	rs71636623	3	49383260	AMT	CAA	C	0.2695	124115	6.865	++?-++???????	6.67e-12	0.7913	Yes	No	CAA	0.3056	0.0158287	0.00802039	0.04843
13	rs9862438	3	125910381	ALDH1L1	T	C	0.4118	230947	24.507	++++++++++-++	1.23e-132	1.565e-05	No	Yes	T	0.3879	-0.00076656	0.004496	0.8646
14	rs4431046	3	135849123	PCCB	A	C	0.2301	230947	6.708	++-+-++-+-+++	1.97e-11	0.7197	Yes	Yes	A	0.235	-0.0425916	0.0053744	2.28e-15
15	rs12492498	3	152008390	MBNL1	A	G	0.6944	230735	6.253	+++++-++-??++	4.03e-10	0.3363	Yes	Yes	A	0.6592	0.00745511	0.0046462	0.1086
16	rs9996922	4	77437749	SHROOM3	A	G	0.7346	222234	6.072	++++--?-+-??+	1.27e-09	0.9012	Yes	Yes	A	0.756	-0.0205675	0.00611305	0.0007668
17	rs11097198	4	89731033	FAM13A	T	C	0.4868	230947	-6.206	----+++--+---	5.44e-10	0.5296	No	Yes	T	0.5079	0.0160424	0.00490001	0.001061
18	rs13107325	4	103188709	SLC39A8	T	C	0.0743	212417	-7.997	--?++-??-???-	1.28e-15	0.4286	Yes	Yes	T	0.0669	-0.00753763	0.0112006	0.501
19	rs459193	5	55806751	ARL15	A	G	0.2854	230947	6.87	+++--++-+--++	6.42e-12	0.4032	No	Yes	A	0.3378	-0.0154384	0.00476171	0.001186
20	rs34088804	5	90210432	ADGRV1	A	G	0.7192	230947	-8.811	----+------+-	1.24e-18	0.0222	No	Yes	A	0.6796	0.00517257	0.0047778	0.279
21	rs4705938	5	131694077	MIR3936HG	T	C	0.5549	221130	-7.147	--?-+--?-?---	8.84e-13	0.241	No	Yes	T	0.5574	0.0163694	0.00504772	0.001183
22	rs1128287	5	176728458	F12	T	G	0.7732	230947	6.958	++--+-+++-+-+	3.45e-12	0.1144	No	Yes	T	0.6893	0.00543002	0.00499699	0.2772
23	rs7766106	6	127455138	RSPO3	T	C	0.4776	230947	-6.914	---+-+----+--	4.72e-12	0.3362	Yes	Yes	T	0.496	0.0122329	0.00433131	0.004738
24	rs961329826	6	131871861	ARG1	G	GA	0.7647	211049	6.493	+-+-+++-????+	8.42e-11	0.3651	Yes	Yes	G	0.7318	-0.0114196	0.0064863	0.07831
25	rs474513	6	160770312	SLC22A3	A	G	0.5294	230947	-9.245	----++---+++-	2.36e-20	0.6461	No	Yes	A	0.5569	0.0439931	0.00443223	3.22e-23
26	rs4948102	7	56097265	PSPH	C	G	0.2625	218441	-23.661	-------------	9.15e-124	0.0123	No	Yes	C	0.2831	0.0192617	0.00489287	8.26e-05
27	rs45446698	7	99332948	CYP3A7	T	G	0.9581	212663	-6.073	-+?+-+-?????-	1.25e-09	0.006555	Yes	Yes	T	0.9567	0.0214198	0.012992	0.09921
28	rs111865019	7	106812246	DLD	A	G	0.7302	230947	-5.763	---------+++-	8.27e-09	0.986	Yes	Yes	A	0.7363	-0.0260828	0.00498553	1.68e-07
29	rs9987289	8	9183358	TNKS	A	G	0.088	228973	26.049	+++++-+?+?+++	1.37e-149	2.228e-08	No	Yes	A	0.0988	-0.00830725	0.00844548	0.3253
30	rs192322963	8	17445955	SLC7A2	A	G	0.0191	208491	7.027	+??+-+??+???+	2.11e-12	0.1183	Yes	Yes	A	0.0222	0.0165338	0.0187926	0.379
31	rs7828742	8	116960729	TRPS1	A	G	0.3969	230779	7.691	+++++++++-??+	1.46e-14	0.2003	Yes	Yes	A	0.3932	-0.00374594	0.0044792	0.403
32	rs28601761	8	126500031	TRIB1	C	G	0.6007	216753	-18.869	----+-----?--	2.06e-79	0.1244	No	Yes	C	0.6221	0.0456435	0.0046688	1.42e-22
33	rs3765556	9	6535956	GLDC	C	G	0.2613	209321	-27.388	---++-----+--	3.85e-165	0.006782	No	No	C	0.2603	0.00406964	0.00514485	0.4289
34	rs493246	9	136144994	ABO	A	G	0.3497	222376	-9.056	---+----????-	1.35e-19	0.06458	No	Yes	A	0.379	0.0320195	0.00481306	2.88e-11
35	rs10761742	10	65085048	REEP3	A	G	0.5276	230947	10.57	+++-+++++++++	4.11e-26	0.01478	No	Yes	A	0.5159	-0.00262357	0.00434313	0.5458
36	rs3802650	10	93577624	TNKS2	A	G	0.4922	170905	-6.913	----+--+--++-	4.76e-12	0.4351	Yes	Yes	A	0.471	-0.00712771	0.00455013	0.1172
37	rs7078003	10	99359412	HOGA1	T	C	0.1615	230843	-6.702	----+---+?-+-	2.06e-11	0.1638	Yes	Yes	T	0.1641	0.00296811	0.00622957	0.6338
38	rs11191355	10	104392497	SUFU	T	C	0.8181	230947	-6.17	---+++----++-	6.83e-10	0.7426	Yes	Yes	T	0.6968	0.0147984	0.00542317	0.006358
39	rs2168101	11	8255408	LMO1	A	C	0.2995	230735	-8.215	---++----??--	2.13e-16	0.865	No	Yes	A	0.2838	-0.0139632	0.00518107	0.007038
40	rs3782860	12	361996	SLC6A13	T	C	0.5207	200536	6.886	+++-++++-++-+	5.76e-12	0.6104	No	Yes	T	0.484	0.00987568	0.0045667	0.03058
41	rs4149050	12	21330988	SLCO1B1	T	C	0.7475	230947	-7.081	--+-+--+-----	1.43e-12	0.0004637	No	Yes	T	0.722	0.0154463	0.00494758	0.001796
42	rs12312144	12	47092662	SLC38A4	A	C	0.1705	230947	11.545	+-+-+++-++--+	7.85e-31	0.08081	No	Yes	A	0.167	-0.00984398	0.00589072	0.0947
43	rs2638314	12	56866334	GLS2	A	T	0.1877	221461	11.132	+++-++++++-++	8.77e-29	0.4177	No	Yes	A	0.1626	-0.0235214	0.00600339	8.93e-05
44	rs11177732	12	69981111	CCT2	A	G	0.2172	230947	5.7	+++++++-+-+-+	1.2e-08	0.7648	Yes	Yes	A	0.2072	-0.00204281	0.00534321	0.7022
45	rs34310054	12	121916164	KDM2B	CT	C	0.4713	171489	-5.702	--?---?-????-	1.18e-08	0.8161	No	Yes	CT	0.4592	0.0103306	0.00631396	0.1018
46	rs143495765	13	42414069	VWA8	T	C	0.6926	230947	-6.749	-+---+---+-+-	1.49e-11	0.005576	No	No	T	0.7002	0.00016075	0.00477163	0.9731
47	rs41284816	13	50655989	EBPL	T	G	0.0201	182986	5.916	+??+-++?+???+	3.3e-09	0.7438	Yes	Yes	T	0.0228	0.0179564	0.0180261	0.3192
48	rs12889267	14	21542766	ARHGEF40	A	G	0.8542	230783	-5.473	---++--+-?+?-	4.42e-08	0.3705	Yes	Yes	A	0.8426	-0.027248	0.00668822	4.62e-05
49	rs12882639	14	100805977	WARS1	T	C	0.5346	230735	-7.569	------++-??+-	3.76e-14	0.3502	Yes	Yes	T	0.5511	-0.0149699	0.00473936	0.001585
50	rs141866277	15	43950699	ADAL-TUBGCP4	A	T	0.9769	201609	-10.18	--?---??-???-	2.42e-24	0.6175	No	Yes	A	0.9745	0.00479689	0.0172164	0.7805
51	rs3784253	15	58469211	AQP9	T	C	0.5228	230675	-8.856	-+-+-----???-	8.3e-19	0.4084	No	No	T	0.5335	-0.0003008	0.00447574	0.9464
52	rs17790906	16	30569659	ZNF764	T	G	0.8953	220962	5.757	++?++++?+???+	8.54e-09	0.9839	No	No	T	0.8932	-0.0173723	0.00849492	0.04085
53	rs34042070	16	72101525	DHX38	C	G	0.7975	216769	5.541	+++--++++-+++	3.01e-08	0.2098	Yes	Yes	C	0.7449	-0.0402378	0.00522157	1.3e-14
54	rs9925943	16	81111007	GCSH	T	C	0.9081	230947	25.037	+++++++++++++	2.41e-138	4.872e-05	No	No	T	0.8684	-0.00323794	0.00711083	0.6489
55	rs2189338	17	5326341	RPAIN	T	C	0.403	218825	-5.585	----+-+--?---	2.33e-08	0.6328	Yes	Yes	T	0.3917	0.00058212	0.00512249	0.9095
56	rs11079775	17	45516667	MRPL45P2	T	C	0.4725	223104	-11.34	-+?+-----++--	8.36e-30	0.2899	No	Yes	T	0.4542	0.0225339	0.00448752	5.13e-07
57	rs34194998	19	7187860	INSR	A	G	0.7381	230839	-6.181	-+-+------?+-	6.38e-10	0.5954	No	Yes	A	0.753	-0.00761775	0.00513277	0.1378
58	rs11666281	19	18234588	MAST3	T	C	0.2453	230947	-9.76	---+-------+-	1.67e-22	0.9816	No	Yes	T	0.2291	-0.00903111	0.00527703	0.08701
59	rs12461964	19	41341229	EGLN2	A	G	0.5066	230947	7.283	+-++-++-+++++	3.26e-13	0.8889	No	Yes	A	0.527	-0.00136347	0.00511517	0.7898
60	rs2340998	19	48136752	ZNF541	T	G	0.1349	230839	-5.735	---+-+---+?+-	9.77e-09	0.09879	Yes	Yes	T	0.1751	0.0170926	0.00602998	0.004588
61	rs1800961	20	43042364	HNF4A	T	C	0.0325	222832	5.969	++?-+++++???+	2.39e-09	0.09309	Yes	Yes	T	0.0333	-0.0112517	0.0137344	0.4126

## Sheet: Table S4
Table S4. PheWAS Results for 61 Loci Significantly Associated with Circulating Glycine Levels.
Only associations with P-values <1.0E-05 are shown.
Locus #	Lead SNP	Chr	Pos (hg19)	Proxy SNP	Proxy SNP Pos (hg19)	Distance from Lead SNP (bp)	r2 with Lead SNP	Trait	P-value	PMID
1	rs1801133	1	11856378	rs1801133	11856378	0	1	Homocysteine levels	8e-35	20031578
1	rs1801133	1	11856378	rs1801133	11856378	0	1	Serum folate levels	4e-19	29953918
1	rs1801133	1	11856378	rs1801133	11856378	0	1	Multiple sclerosis	2e-15	31604244
1	rs1801133	1	11856378	rs1801133	11856378	0	1	High altitude adaptation	6e-09	28373541
1	rs1801133	1	11856378	rs1801133	11856378	0	1	Plasma homocysteine levels	1e-19	30339177
1	rs1801133	1	11856378	rs1801133	11856378	0	1	Vertex-wise cortical thickness	2e-08	34910505
1	rs1801133	1	11856378	rs1801133	11856378	0	1	Mean reticulocyte volume	1e-12	32888494
1	rs1801133	1	11856378	rs1801133	11856378	0	1	Leprosy	3e-08	35512355
1	rs1801133	1	11856378	rs1801133	11856378	0	1	Estimated glomerular filtration rate (creatinine)	3e-08	35710981
1	rs1801133	1	11856378	rs1801133	11856378	0	1	Early-onset schizophrenia	4e-15	33907183
1	rs1801133	1	11856378	rs1801133	11856378	0	1	Age at menopause	3e-08	34050765
1	rs1801133	1	11856378	rs1801133	11856378	0	1	X-24337 levels	9e-43	35347128
1	rs1801133	1	11856378	rs1801133	11856378	0	1	Red cell distribution width	1e-23	30595370
1	rs1801133	1	11856378	rs1801133	11856378	0	1	Serine levels	3e-08	35888728
1	rs1801133	1	11856378	rs1801133	11856378	0	1	Glycine levels	2e-08	35213538
1	rs1801133	1	11856378	rs1801133	11856378	0	1	Hip index	8e-09	34021172
2	rs79598313	1	27284913	rs193084249	26987646	297267	0.81424	HDL cholesterol levels	4e-38	32203549
2	rs79598313	1	27284913	rs193084249	26987646	297267	0.81424	High density lipoprotein cholesterol levels	2e-14	29507422
2	rs79598313	1	27284913	rs193084249	26987646	297267	0.81424	Low density lipoprotein cholesterol levels	3e-10	29507422
2	rs79598313	1	27284913	rs193084249	26987646	297267	0.81424	Triglycerides	2e-08	29507422
2	rs79598313	1	27284913	rs193084249	26987646	297267	0.81424	Total cholesterol levels	2e-06	29507422
2	rs79598313	1	27284913	rs193084249	26987646	297267	0.81424	Lymphocyte percentage of white cells	3e-10	32888494
2	rs79598313	1	27284913	rs193084249	26987646	297267	0.81424	Neutrophil percentage of white cells	3e-09	32888494
2	rs79598313	1	27284913	rs193084249	26987646	297267	0.81424	Sex hormone-binding globulin levels	3e-14	34321204
2	rs79598313	1	27284913	rs193084249	26987646	297267	0.81424	Medication use (agents acting on the renin-angiotensin system)	4e-11	31015401
2	rs79598313	1	27284913	rs193084249	26987646	297267	0.81424	Liver volume	7e-10	34128465
2	rs79598313	1	27284913	rs193084249	26987646	297267	0.81424	Phospholipid levels in HDL	2e-13	35213538
2	rs79598313	1	27284913	rs193084249	26987646	297267	0.81424	Total lipid levels in HDL	2e-14	35213538
2	rs79598313	1	27284913	rs193084249	26987646	297267	0.81424	Concentration of HDL particles	4e-13	35213538
2	rs79598313	1	27284913	rs193084249	26987646	297267	0.81424	Free cholesterol levels in large HDL	6e-10	35213538
2	rs79598313	1	27284913	rs193084249	26987646	297267	0.81424	Free cholesterol levels in HDL	4e-11	35213538
2	rs79598313	1	27284913	rs193084249	26987646	297267	0.81424	Apolipoprotein A1 levels	4e-14	35213538
2	rs79598313	1	27284913	rs193084249	26987646	297267	0.81424	Total lipid levels in large HDL	3e-12	35213538
2	rs79598313	1	27284913	rs193084249	26987646	297267	0.81424	Concentration of large HDL particles	9e-12	35213538
2	rs79598313	1	27284913	rs193084249	26987646	297267	0.81424	Free cholesterol levels in medium HDL	2e-14	35213538
2	rs79598313	1	27284913	rs193084249	26987646	297267	0.81424	Total lipid levels in medium HDL	3e-15	35213538
2	rs79598313	1	27284913	rs193084249	26987646	297267	0.81424	Free cholesterol to total lipids ratio in medium HDL	4e-08	35213538
2	rs79598313	1	27284913	rs193084249	26987646	297267	0.81424	Total concentration of lipoprotein particles	2e-10	35213538
2	rs79598313	1	27284913	rs193084249	26987646	297267	0.81424	Free cholesterol to total lipids ratio in very large HDL	6e-09	35213538
2	rs79598313	1	27284913	rs193084249	26987646	297267	0.81424	Phospholipid levels in medium HDL	2e-13	35213538
2	rs79598313	1	27284913	rs193084249	26987646	297267	0.81424	Concentration of medium HDL particles	3e-16	35213538
2	rs79598313	1	27284913	rs193084249	26987646	297267	0.81424	HDL cholesterol	3e-29	34594039
2	rs79598313	1	27284913	rs193084249	26987646	297267	0.81424	Medication use (HMG CoA reductase inhibitors)	2e-15	34594039
2	rs79598313	1	27284913	rs75460349	27180088	104825	1	Systolic blood pressure	1e-09	30578418
2	rs79598313	1	27284913	rs75460349	27180088	104825	1	C-reactive protein levels	3e-43	31900758
2	rs79598313	1	27284913	rs75460349	27180088	104825	1	Bioavailable testosterone levels	3e-08	34321204
2	rs79598313	1	27284913	rs75460349	27180088	104825	1	Total testosterone levels	9e-21	34321204
2	rs79598313	1	27284913	rs75460349	27180088	104825	1	Liver enzyme levels (alkaline phosphatase)	1e-19	33972514
2	rs79598313	1	27284913	rs75460349	27180088	104825	1	Average diameter for HDL particles	3e-09	35213538
2	rs79598313	1	27284913	rs75460349	27180088	104825	1	Cholesteryl ester levels in small VLDL	3e-08	35213538
2	rs79598313	1	27284913	rs75460349	27180088	104825	1	Phospholipid levels in large HDL	3e-12	35213538
2	rs79598313	1	27284913	rs75460349	27180088	104825	1	Phospholipids to total lipids ratio in large VLDL	9e-11	35213538
2	rs79598313	1	27284913	rs75460349	27180088	104825	1	Serum alkaline phosphatase levels	7e-15	34594039
2	rs79598313	1	27284913	rs75460349	27180088	104825	1	LDL cholesterol	2e-13	34594039
2	rs79598313	1	27284913	rs75460349	27180088	104825	1	C-reactive protein	4e-31	34594039
2	rs79598313	1	27284913	rs75460349	27180088	104825	1	Serum creatinine levels	3e-17	34594039
2	rs79598313	1	27284913	rs79598313	27284913	0	1	Heel bone mineral density	1e-09	30598549
2	rs79598313	1	27284913	rs79598313	27284913	0	1	Type 2 diabetes	5e-09	32541925
2	rs79598313	1	27284913	rs79598313	27284913	0	1	Urate levels	1e-07	31578528
2	rs79598313	1	27284913	rs79598313	27284913	0	1	Chronic elevation of alanine aminotransferase (cALT) levels	5e-13	35654975
2	rs79598313	1	27284913	rs79598313	27284913	0	1	Total lipid levels in large VLDL	1e-15	35213538
2	rs79598313	1	27284913	rs79598313	27284913	0	1	Concentration of large VLDL particles	4e-16	35213538
2	rs79598313	1	27284913	rs79598313	27284913	0	1	Triglyceride levels in LDL	2e-13	35213538
2	rs79598313	1	27284913	rs79598313	27284913	0	1	Average diameter for LDL particles	3e-08	35213538
2	rs79598313	1	27284913	rs79598313	27284913	0	1	Cholesterol to total lipids ratio in medium HDL	8e-17	35213538
2	rs79598313	1	27284913	rs79598313	27284913	0	1	Cholesteryl ester levels in large HDL	5e-14	35213538
2	rs79598313	1	27284913	rs79598313	27284913	0	1	Cholesteryl esters to total lipids ratio in large HDL	2e-11	35213538
2	rs79598313	1	27284913	rs79598313	27284913	0	1	Cholesteryl esters to total lipids ratio in large VLDL	4e-08	35213538
2	rs79598313	1	27284913	rs79598313	27284913	0	1	Triglycerides to total lipids ratio in large HDL	1e-16	35213538
2	rs79598313	1	27284913	rs79598313	27284913	0	1	Triglyceride levels in large VLDL	2e-15	35213538
2	rs79598313	1	27284913	rs79598313	27284913	0	1	Triglyceride levels in small VLDL	2e-16	35213538
2	rs79598313	1	27284913	rs79598313	27284913	0	1	Degree of unsaturation	7e-09	35213538
2	rs79598313	1	27284913	rs79598313	27284913	0	1	Triglyceride levels in VLDL	4e-16	35213538
2	rs79598313	1	27284913	rs79598313	27284913	0	1	Average diameter for VLDL particles	1e-14	35213538
2	rs79598313	1	27284913	rs79598313	27284913	0	1	Cholesterol to total lipids ratio in very large VLDL	8e-10	35213538
2	rs79598313	1	27284913	rs79598313	27284913	0	1	Total lipid levels in very large VLDL	4e-16	35213538
2	rs79598313	1	27284913	rs79598313	27284913	0	1	Phospholipid levels in very large VLDL	5e-16	35213538
2	rs79598313	1	27284913	rs79598313	27284913	0	1	Concentration of very large VLDL particles	2e-16	35213538
2	rs79598313	1	27284913	rs79598313	27284913	0	1	Cholesterol levels in chylomicrons and extremely large VLDL	4e-13	35213538
2	rs79598313	1	27284913	rs79598313	27284913	0	1	Cholesteryl ester levels in chylomicrons and extremely large VLDL	9e-13	35213538
2	rs79598313	1	27284913	rs79598313	27284913	0	1	Phospholipid levels in chylomicrons and extremely large VLDL	3e-13	35213538
2	rs79598313	1	27284913	rs79598313	27284913	0	1	Total lipid levels in chylomicrons and extremely large VLDL	1e-13	35213538
2	rs79598313	1	27284913	rs79598313	27284913	0	1	Concentration of chylomicrons and extremely large VLDL particles	9e-14	35213538
2	rs79598313	1	27284913	rs79598313	27284913	0	1	Ratio of triglycerides to phosphoglycerides	7e-23	35213538
2	rs79598313	1	27284913	rs79598313	27284913	0	1	Total triglycerides levels	1e-15	35213538
2	rs79598313	1	27284913	rs79598313	27284913	0	1	Triglycerides to total lipids ratio in very large HDL	6e-14	35213538
2	rs79598313	1	27284913	rs79598313	27284913	0	1	Cholesteryl esters to total lipids ratio in very large VLDL	1e-10	35213538
2	rs79598313	1	27284913	rs79598313	27284913	0	1	Free cholesterol levels in very large VLDL	1e-15	35213538
2	rs79598313	1	27284913	rs79598313	27284913	0	1	Triglyceride levels in very large VLDL	2e-16	35213538
2	rs79598313	1	27284913	rs79598313	27284913	0	1	Triglyceride levels in very small VLDL	2e-13	35213538
2	rs79598313	1	27284913	rs79598313	27284913	0	1	Free cholesterol levels in chylomicrons and extremely large VLDL	3e-13	35213538
2	rs79598313	1	27284913	rs79598313	27284913	0	1	Triglyceride levels in chylomicrons and extremely large VLDL	7e-13	35213538
2	rs79598313	1	27284913	rs79598313	27284913	0	1	Phospholipids to total lipids ratio in medium HDL	2e-12	35213538
2	rs79598313	1	27284913	rs79598313	27284913	0	1	Triglyceride levels in medium LDL	2e-15	35213538
2	rs79598313	1	27284913	rs79598313	27284913	0	1	Cholesteryl esters to total lipids ratio in medium VLDL	7e-11	35213538
2	rs79598313	1	27284913	rs79598313	27284913	0	1	Triglycerides to total lipids ratio in medium VLDL	4e-08	35213538
2	rs79598313	1	27284913	rs79598313	27284913	0	1	Monounsaturated fatty acid levels	1e-08	35213538
2	rs79598313	1	27284913	rs79598313	27284913	0	1	Triglycerides to total lipids ratio in small HDL	3e-22	35213538
2	rs79598313	1	27284913	rs79598313	27284913	0	1	Triglycerides to total lipids ratio in medium HDL	9e-18	35213538
2	rs79598313	1	27284913	rs79598313	27284913	0	1	Free cholesterol to total lipids ratio in medium LDL	5e-12	35213538
2	rs79598313	1	27284913	rs79598313	27284913	0	1	Cholesterol to total lipids ratio in medium VLDL	2e-09	35213538
2	rs79598313	1	27284913	rs79598313	27284913	0	1	Ratio of polyunsaturated fatty acids to monounsaturated fatty acids	5e-12	35213538
2	rs79598313	1	27284913	rs79598313	27284913	0	1	Ratio of polyunsaturated fatty acids to total fatty acids	5e-10	35213538
2	rs79598313	1	27284913	rs79598313	27284913	0	1	Triglyceride levels in small HDL	9e-13	35213538
2	rs79598313	1	27284913	rs79598313	27284913	0	1	Cholesterol levels in large HDL	5e-13	35213538
2	rs79598313	1	27284913	rs79598313	27284913	0	1	Cholesterol to total lipids ratio in large HDL	3e-09	35213538
2	rs79598313	1	27284913	rs79598313	27284913	0	1	Triglyceride levels in large LDL	2e-11	35213538
2	rs79598313	1	27284913	rs79598313	27284913	0	1	Phospholipid levels in large VLDL	3e-16	35213538
2	rs79598313	1	27284913	rs79598313	27284913	0	1	Cholesteryl esters to total lipids ratio in medium HDL	4e-16	35213538
2	rs79598313	1	27284913	rs79598313	27284913	0	1	Triglyceride levels in small LDL	7e-17	35213538
3	rs57186386	1	76201327	rs392691	76097044	104283	0.872653	Serum metabolite levels	5e-15	33031748
3	rs57186386	1	76201327	rs211718	76106675	94652	0.902461	Metabolite levels	1e-63	20037589
3	rs57186386	1	76201327	rs211718	76106675	94652	0.902461	Metabolic traits	2e-71	21886157
3	rs57186386	1	76201327	rs211718	76106675	94652	0.902461	X-11421 levels	4e-08	27073872
3	rs57186386	1	76201327	rs7552404	76135946	65381	0.907561	Blood metabolite levels	1e-77	24816252
3	rs57186386	1	76201327	rs7552404	76135946	65381	0.907561	Acylcarnitine levels	4e-35	26068415
3	rs57186386	1	76201327	rs7552404	76135946	65381	0.907561	Decanoylcarnitine levels	9e-146	33414548
3	rs57186386	1	76201327	rs7552404	76135946	65381	0.907561	Decenoylcarnitine levels	5e-61	33414548
3	rs57186386	1	76201327	rs7552404	76135946	65381	0.907561	Octanoylcarnitine levels	2e-260	33414548
3	rs57186386	1	76201327	rs12134854	76137606	63721	0.897388	Urinary metabolite levels in chronic kidney disease	3e-14	31959995
3	rs57186386	1	76201327	rs12134854	76137606	63721	0.897388	Serum metabolite concentrations in chronic kidney disease	1e-12	29545352
3	rs57186386	1	76201327	rs12134854	76137606	63721	0.897388	Serum metabolite ratios in chronic kidney disease	2e-18	29545352
3	rs57186386	1	76201327	rs7513363	76143443	57884	0.985474	Urinary metabolite modules (eigenmetabolites) in chronic kidney disease	8e-13	31959995
3	rs57186386	1	76201327	rs7515955	76143884	57443	0.985474	Glycine levels	8e-24	35213538
3	rs57186386	1	76201327	rs4949874	76161889	39438	0.911872	Blood metabolite ratios	2e-172	24816252
3	rs57186386	1	76201327	rs4949874	76161889	39438	0.911872	Glutaroyl carnitine levels (Metabolon platform)	7e-13	27073872
3	rs57186386	1	76201327	rs4949874	76161889	39438	0.911872	Hexanoylcarnitine levels (Biocrates platform)	4e-11	27073872
3	rs57186386	1	76201327	rs4949874	76161889	39438	0.911872	Hexanoylcarnitine levels (Metabolon platform)	2e-13	27073872
3	rs57186386	1	76201327	rs4949874	76161889	39438	0.911872	Octanoylcarnitine levels (Metabolon platform)	3e-11	27073872
3	rs57186386	1	76201327	rs4949874	76161889	39438	0.911872	Decanoylcarnitine (C10) levels	1e-47	35347128
3	rs57186386	1	76201327	rs7550949	76166846	34481	0.911872	Caproate (6:0) levels	8e-13	35347128
3	rs57186386	1	76201327	rs76963882	76167924	33403	0.886498	Caprylate (8:0) levels	1e-18	35347128
3	rs57186386	1	76201327	rs76963882	76167924	33403	0.886498	(S)-3-hydroxybutyrylcarnitine levels	6e-20	35347128
3	rs57186386	1	76201327	rs61797339	76189946	11381	0.911872	Carnitine C6 levels	1e-35	35995766
3	rs57186386	1	76201327	rs61797339	76189946	11381	0.911872	Carnitine C8 levels	5e-26	35995766
3	rs57186386	1	76201327	rs61797339	76189946	11381	0.911872	Carnitine C10 levels	1e-16	35995766
3	rs57186386	1	76201327	rs61797339	76189946	11381	0.911872	Metabolite peak levels (QI3783)	3e-14	35995766
3	rs57186386	1	76201327	rs11161468	76192582	8745	0.916522	X-12101 levels	2e-19	35347128
3	rs57186386	1	76201327	rs11161468	76192582	8745	0.916522	Glutamine conjugate of C6H10O2 (1) levels	3e-20	35347128
3	rs57186386	1	76201327	rs11161468	76192582	8745	0.916522	Glutamine conjugate of C6H10O2 (2) levels	2e-13	35347128
3	rs57186386	1	76201327	rs1890451	76192765	8562	0.916522	Metabolite peak levels (QI6365)	2e-14	35995766
3	rs57186386	1	76201327	rs1303169	76195041	6286	0.990295	Hexanoylglycine levels	5e-39	35347128
3	rs57186386	1	76201327	rs7554984	76199809	1518	1	4-methylhexanoylglutamine levels	4e-29	35347128
3	rs57186386	1	76201327	rs4949877	76201668	-341	0.916522	Hexanoylcarnitine (C6) levels	2e-113	35347128
3	rs57186386	1	76201327	rs11161493	76206254	-4927	1	Hexanoylglutamine levels	3e-41	35347128
3	rs57186386	1	76201327	rs12123977	76209754	-8427	0.916522	Cis-4-decenoylcarnitine (C10:1) levels	5e-86	35347128
3	rs57186386	1	76201327	rs12123977	76209754	-8427	0.916522	Cis-4-decenoate (10:1n6) levels	3e-95	35347128
3	rs57186386	1	76201327	rs61799967	76216649	-15322	0.894437	X-23680 levels	6e-11	35347128
3	rs57186386	1	76201327	rs61799967	76216649	-15322	0.894437	X-21607 levels	5e-15	35347128
3	rs57186386	1	76201327	rs61622554	76224748	-23421	0.916522	Nonanoylcarnitine (C9) levels	7e-60	35347128
3	rs57186386	1	76201327	rs61622554	76224748	-23421	0.916522	Octanoylcarnitine (c8) levels	4e-81	35347128
3	rs57186386	1	76201327	rs61799988	76238686	-37359	0.823882	C8 carnitine levels	3e-13	35120996
3	rs57186386	1	76201327	rs61799988	76238686	-37359	0.823882	C6 carnitine levels	8e-12	35120996
4	rs561931	1	120254506	rs561931	120254506	0	1	Serum metabolite levels (serine)	3e-20	33031748
5	rs6695324	1	151926762	rs28415528	151879761	47001	0.941082	Serum metabolite concentrations in chronic kidney disease	4e-09	29545352
5	rs6695324	1	151926762	rs28415528	151879761	47001	0.941082	Acylcarnitine (13:0) levels	9e-25	35668104
5	rs6695324	1	151926762	rs28415528	151879761	47001	0.941082	X-23680 levels	8e-52	35347128
5	rs6695324	1	151926762	rs28415528	151879761	47001	0.941082	X-18921 levels	1e-100	35347128
5	rs6695324	1	151926762	rs10494270	151907173	19589	0.840535	Acylcarnitine levels	5e-13	26068415
5	rs6695324	1	151926762	rs9943251	151917115	9647	0.981373	Serum metabolite levels	1e-30	33031748
5	rs6695324	1	151926762	rs9943251	151917115	9647	0.981373	Metabolite peak levels (QI9912)	7e-15	35995766
5	rs6695324	1	151926762	rs16833668	151918164	8598	0.981373	Nonaylcarnitine levels	3e-21	33414548
5	rs6695324	1	151926762	rs16833668	151918164	8598	0.981373	Dodecadienoate (12:2) levels	5e-23	35347128
5	rs6695324	1	151926762	rs16833668	151918164	8598	0.981373	X-21353 levels	9e-67	35347128
5	rs6695324	1	151926762	rs61817724	151921111	5651	0.985879	X-23641 levels	6e-13	35347128
5	rs6695324	1	151926762	rs61817724	151921111	5651	0.985879	3-hydroxyoctanoate levels	1e-44	35347128
5	rs6695324	1	151926762	rs61817724	151921111	5651	0.985879	X-18888 levels	5e-18	35347128
5	rs6695324	1	151926762	rs61817724	151921111	5651	0.985879	3-hydroxyhexanoate levels	2e-13	35347128
5	rs6695324	1	151926762	rs2337685	151923919	2843	1	X-13431 levels	2e-34	35347128
5	rs6695324	1	151926762	rs6675930	151924753	2009	1	3-hydroxydecanoate levels	3e-70	35347128
5	rs6695324	1	151926762	rs6675930	151924753	2009	1	Cis-4-decenoate (10:1n6) levels	3e-166	35347128
5	rs6695324	1	151926762	rs6675930	151924753	2009	1	3-hydroxylaurate levels	2e-24	35347128
5	rs6695324	1	151926762	rs6682605	151926457	305	1	X-21607 levels	4e-20	35347128
5	rs6695324	1	151926762	rs6682605	151926457	305	1	Tetradecadienoate (14:2) levels	2e-25	35347128
5	rs6695324	1	151926762	rs6693388	151930645	-3883	1	Blood metabolite ratios	4e-38	24816252
5	rs6695324	1	151926762	rs6657658	151939864	-13102	0.937405	Urinary metabolite ratios in chronic kidney disease	1e-12	29545352
5	rs6695324	1	151926762	rs16833728	151945779	-19017	0.941324	Indoleacetylglutamine levels	4e-23	35347128
5	rs6695324	1	151926762	rs6587640	151955230	-28468	0.905007	Urinary metabolite levels in chronic kidney disease	9e-09	29545352
5	rs6695324	1	151926762	rs61814883	151970629	-43867	0.800232	Diverticular disease	2e-10	30177863
6	rs79687284	1	214150821	rs17712208	214150445	376	1	Glycated hemoglobin levels	4e-40	33462484
6	rs79687284	1	214150821	rs17712208	214150445	376	1	Alanine levels	2e-14	33414548
6	rs79687284	1	214150821	rs17712208	214150445	376	1	Serum albumin levels	4e-13	33462484
6	rs79687284	1	214150821	rs17712208	214150445	376	1	Blood glucose levels	8e-34	33462484
6	rs79687284	1	214150821	rs79687284	214150821	0	1	Type 2 diabetes	3e-16	30297969
6	rs79687284	1	214150821	rs79687284	214150821	0	1	Fasting plasma glucose	2e-08	28270201
6	rs79687284	1	214150821	rs79687284	214150821	0	1	Total cholesterol levels	4e-08	34887591
6	rs79687284	1	214150821	rs79687284	214150821	0	1	Medication use (drugs used in diabetes)	3e-10	31015401
6	rs79687284	1	214150821	rs79687284	214150821	0	1	Glutamine levels	7e-16	33414548
6	rs79687284	1	214150821	rs79687284	214150821	0	1	Glucose levels	2e-10	35213538
6	rs79687284	1	214150821	rs79687284	214150821	0	1	Glycine levels	2e-10	35213538
7	rs1823685	2	61435085	rs9653547	61409595	25490	0.893883	Calcium levels	5e-11	33462484
7	rs1823685	2	61435085	rs4353638	61499019	-63934	0.953011	Menarche (age at onset)	6e-18	30595370
7	rs1823685	2	61435085	rs34835259	61543531	-108446	0.967195	Serum alkaline phosphatase levels	8e-10	34594039
7	rs1823685	2	61435085	rs56399248	61558615	-123530	0.967195	AFP levels	2e-09	36329257
7	rs1823685	2	61435085	rs921153	61563408	-128323	0.948132	Sex hormone-binding globulin levels	4e-07	32042192
7	rs1823685	2	61435085	rs921153	61563408	-128323	0.948132	Sex hormone-binding globulin levels adjusted for BMI	3e-10	32042192
7	rs1823685	2	61435085	rs921153	61563408	-128323	0.948132	Total cholesterol levels	4e-09	34887591
7	rs1823685	2	61435085	rs2166720	61577435	-142350	0.980204	Non-HDL cholesterol levels	4e-08	34887591
7	rs1823685	2	61435085	rs988911	61607510	-172425	0.869035	Estimated glomerular filtration rate	9e-08	31152163
8	rs13389219	2	165528876	rs3923113	165501849	27027	0.825395	Type 2 diabetes	2e-06	24509480
8	rs13389219	2	165528876	rs3923113	165501849	27027	0.825395	High density lipoprotein cholesterol levels	4e-10	33339817
8	rs13389219	2	165528876	rs12692735	165504565	24311	0.839014	Glucose levels	3e-08	34594039
8	rs13389219	2	165528876	rs10184004	165508389	20487	0.960849	Low density lipoprotein cholesterol levels	1e-11	32154731
8	rs13389219	2	165528876	rs10184004	165508389	20487	0.960849	Systolic blood pressure	7e-14	30578418
8	rs13389219	2	165528876	rs10184004	165508389	20487	0.960849	Body mass index	1e-07	29381148
8	rs13389219	2	165528876	rs10184004	165508389	20487	0.960849	Blood glucose levels	2e-07	31928498
8	rs13389219	2	165528876	rs10184004	165508389	20487	0.960849	Triglyceride levels	1e-33	31928498
8	rs13389219	2	165528876	rs10184004	165508389	20487	0.960849	Triglycerides	4e-19	29507422
8	rs13389219	2	165528876	rs10184004	165508389	20487	0.960849	Glycine levels	2e-09	30837465
8	rs13389219	2	165528876	rs10184004	165508389	20487	0.960849	Total cholesterol levels	4e-09	34887591
8	rs13389219	2	165528876	rs10184004	165508389	20487	0.960849	Non-HDL cholesterol levels	2e-30	34887591
8	rs13389219	2	165528876	rs10184004	165508389	20487	0.960849	Sex hormone-binding globulin levels	5e-12	34321204
8	rs13389219	2	165528876	rs10184004	165508389	20487	0.960849	Diastolic blood pressure	1e-11	35762941
8	rs13389219	2	165528876	rs10184004	165508389	20487	0.960849	Medication use (drugs used in diabetes)	8e-11	31015401
8	rs13389219	2	165528876	rs10184004	165508389	20487	0.960849	Phospholipids to total lipids ratio in very small VLDL	5e-12	35213538
8	rs13389219	2	165528876	rs10179126	165511794	17082	0.846506	Hip index	9e-10	34021172
8	rs13389219	2	165528876	rs10195252	165513091	15785	0.956728	Waist-to-hip ratio adjusted for BMI (joint analysis main effects and smoking interaction)	3e-06	28443625
8	rs13389219	2	165528876	rs10195252	165513091	15785	0.956728	Waist-to-hip ratio adjusted for BMI (adjusted for smoking behaviour)	5e-11	28443625
8	rs13389219	2	165528876	rs10195252	165513091	15785	0.956728	Waist circumference adjusted for BMI (adjusted for smoking behaviour)	9e-14	28443625
8	rs13389219	2	165528876	rs10195252	165513091	15785	0.956728	Waist circumference adjusted for BMI (joint analysis main effects and smoking interaction)	1e-13	28443625
8	rs13389219	2	165528876	rs10195252	165513091	15785	0.956728	Pulse pressure	5e-09	30578418
8	rs13389219	2	165528876	rs10195252	165513091	15785	0.956728	Fasting insulin	1e-06	33402679
8	rs13389219	2	165528876	rs10195252	165513091	15785	0.956728	Waist-to-hip ratio adjusted for body mass index	5e-30	25673412
8	rs13389219	2	165528876	rs10195252	165513091	15785	0.956728	Waist-hip ratio	1e-23	25673412
8	rs13389219	2	165528876	rs10195252	165513091	15785	0.956728	Hip circumference adjusted for BMI	1e-10	25673412
8	rs13389219	2	165528876	rs10195252	165513091	15785	0.956728	Waist circumference adjusted for body mass index	4e-15	25673412
8	rs13389219	2	165528876	rs10195252	165513091	15785	0.956728	Waist-to-hip ratio adjusted for BMI	6e-15	26426971
8	rs13389219	2	165528876	rs10195252	165513091	15785	0.956728	Waist-to-hip ratio adjusted for BMI x sex x age interaction (4df test)	4e-30	26426971
8	rs13389219	2	165528876	rs10195252	165513091	15785	0.956728	Waist-to-hip ratio adjusted for BMI x sex interaction	3e-20	26426971
8	rs13389219	2	165528876	rs10195252	165513091	15785	0.956728	Waist circumference adjusted for BMI in non-smokers	3e-12	28443625
8	rs13389219	2	165528876	rs10195252	165513091	15785	0.956728	Waist-to-hip ratio adjusted for BMI in non-smokers	3e-06	28443625
8	rs13389219	2	165528876	rs10195252	165513091	15785	0.956728	Waist-to-hip ratio adjusted for BMI (joint analysis for main effect and physical activity interaction)	4e-14	28448500
8	rs13389219	2	165528876	rs10195252	165513091	15785	0.956728	Waist circumference adjusted for BMI in active individuals	3e-12	28448500
8	rs13389219	2	165528876	rs10195252	165513091	15785	0.956728	Waist-to-hip ratio adjusted for BMI in active individuals	5e-21	28448500
8	rs13389219	2	165528876	rs10195252	165513091	15785	0.956728	Waist circumference adjusted for BMI (joint analysis main effects and physical activity interaction)	1e-12	28448500
8	rs13389219	2	165528876	rs10195252	165513091	15785	0.956728	Waist-to-hip ratio adjusted for BMI in inactive individuals	8e-07	28448500
8	rs13389219	2	165528876	rs10195252	165513091	15785	0.956728	Fasting blood insulin	1e-07	31217584
8	rs13389219	2	165528876	rs10195252	165513091	15785	0.956728	Gamma glutamyl transpeptidase	1e-16	34594039
8	rs13389219	2	165528876	rs7592412	165526338	2538	0.879576	Glycerol 3-phosphate levels in elite athletes	3e-06	31882771
8	rs13389219	2	165528876	rs1128249	165528624	252	1	Body fat percentage variance	2e-09	31453325
8	rs13389219	2	165528876	rs1128249	165528624	252	1	Body fat percentage	2e-18	31453325
8	rs13389219	2	165528876	rs1128249	165528624	252	1	High light scatter reticulocyte percentage of red cells	5e-10	27863252
8	rs13389219	2	165528876	rs1128249	165528624	252	1	HDL cholesterol levels x alcohol consumption (drinkers vs non-drinkers) interaction (2df)	8e-25	30698716
8	rs13389219	2	165528876	rs1128249	165528624	252	1	Triglyceride levels x alcohol consumption (drinkers vs non-drinkers) interaction (2df)	3e-17	30698716
8	rs13389219	2	165528876	rs1128249	165528624	252	1	Triglyceride levels in current drinkers	7e-10	30698716
8	rs13389219	2	165528876	rs1128249	165528624	252	1	LDL cholesterol levels x alcohol consumption (regular vs non-regular drinkers) interaction (2df)	1e-16	30698716
8	rs13389219	2	165528876	rs1128249	165528624	252	1	HDL cholesterol levels x alcohol consumption (regular vs non-regular drinkers) interaction (2df)	1e-23	30698716
8	rs13389219	2	165528876	rs1128249	165528624	252	1	HDL cholesterol levels	1e-06	30698716
8	rs13389219	2	165528876	rs1128249	165528624	252	1	HDL cholesterol levels in current drinkers	1e-10	30698716
8	rs13389219	2	165528876	rs1128249	165528624	252	1	Triglyceride levels x alcohol consumption (regular vs non-regular drinkers) interaction (2df)	4e-16	30698716
8	rs13389219	2	165528876	rs1128249	165528624	252	1	Sex hormone-binding globulin levels adjusted for BMI	1e-73	32042192
8	rs13389219	2	165528876	rs1128249	165528624	252	1	Total testosterone levels	4e-13	32042192
8	rs13389219	2	165528876	rs1128249	165528624	252	1	Body fat percentage and type 2 diabetes (pairwise)	3e-11	33619380
8	rs13389219	2	165528876	rs1128249	165528624	252	1	Body mass index and HDL-C (pairwise)	2e-14	33619380
8	rs13389219	2	165528876	rs1128249	165528624	252	1	Body fat percentage and triglycerides (pairwise)	4e-21	33619380
8	rs13389219	2	165528876	rs1128249	165528624	252	1	Body fat percentage and fasting insulin (pairwise)	8e-11	33619380
8	rs13389219	2	165528876	rs1128249	165528624	252	1	Body fat percentage and LDL-C (pairwise)	1e-14	33619380
8	rs13389219	2	165528876	rs1128249	165528624	252	1	Body mass index and LDL-C (pairwise)	6e-11	33619380
8	rs13389219	2	165528876	rs1128249	165528624	252	1	Body mass index and triglycerides (pairwise)	3e-16	33619380
8	rs13389219	2	165528876	rs1128249	165528624	252	1	Body mass index and fasting insulin (pairwise)	2e-09	33619380
8	rs13389219	2	165528876	rs1128249	165528624	252	1	Body fat percentage and HDL-C (pairwise)	1e-16	33619380
8	rs13389219	2	165528876	rs1128249	165528624	252	1	Body mass index and type 2 diabetes (pairwise)	4e-10	33619380
8	rs13389219	2	165528876	rs1128249	165528624	252	1	Sex hormone-binding globulin levels in postmenopausal women	5e-24	35192695
8	rs13389219	2	165528876	rs1128249	165528624	252	1	Sex hormone-binding globulin levels in premenopausal women	4e-17	35192695
8	rs13389219	2	165528876	rs1128249	165528624	252	1	Glycated haemoglobin HbA1c levels adjusted for BMI	5e-08	34951656
8	rs13389219	2	165528876	rs1128249	165528624	252	1	Fasting insulin adjusted for BMI	9e-18	34951656
8	rs13389219	2	165528876	rs1128249	165528624	252	1	Appendicular lean mass	3e-25	33097823
8	rs13389219	2	165528876	rs1128249	165528624	252	1	Liver enzyme levels (gamma-glutamyl transferase)	2e-18	33972514
8	rs13389219	2	165528876	rs1128249	165528624	252	1	A body shape index	9e-65	34021172
8	rs13389219	2	165528876	rs1128249	165528624	252	1	Albumin levels	2e-10	34321204
8	rs13389219	2	165528876	rs1128249	165528624	252	1	Cholesterol to total lipids ratio in large LDL	4e-14	35213538
8	rs13389219	2	165528876	rs1128249	165528624	252	1	Triglyceride levels in LDL	2e-19	35213538
8	rs13389219	2	165528876	rs1128249	165528624	252	1	Cholesterol to total lipids ratio in medium HDL	6e-33	35213538
8	rs13389219	2	165528876	rs1128249	165528624	252	1	Triglyceride levels in HDL	7e-20	35213538
8	rs13389219	2	165528876	rs1128249	165528624	252	1	Free cholesterol to total lipids ratio in large LDL	2e-27	35213538
8	rs13389219	2	165528876	rs1128249	165528624	252	1	Ratio of apolipoprotein B to apolipoprotein A1 levels	3e-10	35213538
8	rs13389219	2	165528876	rs1128249	165528624	252	1	Cholesterol to total lipids ratio in IDL	7e-16	35213538
8	rs13389219	2	165528876	rs1128249	165528624	252	1	Triglycerides to total lipids ratio in IDL	1e-18	35213538
8	rs13389219	2	165528876	rs1128249	165528624	252	1	Triglyceride levels in IDL	1e-17	35213538
8	rs13389219	2	165528876	rs1128249	165528624	252	1	Triglycerides to total lipids ratio in large HDL	1e-28	35213538
8	rs13389219	2	165528876	rs1128249	165528624	252	1	Triglycerides to total lipids ratio in large LDL	5e-14	35213538
8	rs13389219	2	165528876	rs1128249	165528624	252	1	Triglyceride levels in small VLDL	2e-29	35213538
8	rs13389219	2	165528876	rs1128249	165528624	252	1	Total fatty acid levels	6e-12	35213538
8	rs13389219	2	165528876	rs1128249	165528624	252	1	Cholesteryl ester levels in VLDL	2e-11	35213538
8	rs13389219	2	165528876	rs1128249	165528624	252	1	Cholesteryl esters to total lipids ratio in very large HDL	3e-08	35213538
8	rs13389219	2	165528876	rs1128249	165528624	252	1	Phospholipid levels in chylomicrons and extremely large VLDL	8e-37	35213538
8	rs13389219	2	165528876	rs1128249	165528624	252	1	Phospholipid levels in small VLDL	4e-14	35213538
8	rs13389219	2	165528876	rs1128249	165528624	252	1	Concentration of small VLDL particles	2e-23	35213538
8	rs13389219	2	165528876	rs1128249	165528624	252	1	Ratio of triglycerides to phosphoglycerides	3e-37	35213538
8	rs13389219	2	165528876	rs1128249	165528624	252	1	Concentration of VLDL particles	3e-19	35213538
8	rs13389219	2	165528876	rs1128249	165528624	252	1	Triglyceride levels in very large HDL	2e-08	35213538
8	rs13389219	2	165528876	rs1128249	165528624	252	1	Triglycerides to total lipids ratio in very large HDL	5e-31	35213538
8	rs13389219	2	165528876	rs1128249	165528624	252	1	Phospholipid levels in very small VLDL	8e-10	35213538
8	rs13389219	2	165528876	rs1128249	165528624	252	1	Triglyceride levels in very small VLDL	2e-24	35213538
8	rs13389219	2	165528876	rs1128249	165528624	252	1	Triglyceride levels in medium LDL	8e-22	35213538
8	rs13389219	2	165528876	rs1128249	165528624	252	1	Triglycerides to total lipids ratio in medium LDL	3e-10	35213538
8	rs13389219	2	165528876	rs1128249	165528624	252	1	Monounsaturated fatty acid levels	1e-17	35213538
8	rs13389219	2	165528876	rs1128249	165528624	252	1	Ratio of monounsaturated fatty acids to total fatty acids	2e-19	35213538
8	rs13389219	2	165528876	rs1128249	165528624	252	1	Cholesterol to total lipids ratio in small HDL	2e-15	35213538
8	rs13389219	2	165528876	rs1128249	165528624	252	1	Triglycerides to total lipids ratio in small HDL	9e-35	35213538
8	rs13389219	2	165528876	rs1128249	165528624	252	1	Free cholesterol to total lipids ratio in small LDL	3e-24	35213538
8	rs13389219	2	165528876	rs1128249	165528624	252	1	Cholesteryl ester levels in small VLDL	3e-15	35213538
8	rs13389219	2	165528876	rs1128249	165528624	252	1	Triglycerides to total lipids ratio in medium HDL	2e-31	35213538
8	rs13389219	2	165528876	rs1128249	165528624	252	1	Triglyceride levels in medium HDL	7e-20	35213538
8	rs13389219	2	165528876	rs1128249	165528624	252	1	Cholesteryl esters to total lipids ratio in small HDL	8e-11	35213538
8	rs13389219	2	165528876	rs1128249	165528624	252	1	Cholesterol levels in small VLDL	1e-12	35213538
8	rs13389219	2	165528876	rs1128249	165528624	252	1	Triglyceride levels in large LDL	1e-16	35213538
8	rs13389219	2	165528876	rs1128249	165528624	252	1	Phospholipids to total lipids ratio in large VLDL	2e-27	35213538
8	rs13389219	2	165528876	rs1128249	165528624	252	1	Cholesteryl esters to total lipids ratio in medium HDL	7e-30	35213538
8	rs13389219	2	165528876	rs1128249	165528624	252	1	Triglycerides to total lipids ratio in small LDL	4e-22	35213538
8	rs13389219	2	165528876	rs1128249	165528624	252	1	Triglyceride levels in small LDL	1e-27	35213538
8	rs13389219	2	165528876	rs1128249	165528624	252	1	Total lipid levels in small VLDL	3e-22	35213538
8	rs13389219	2	165528876	rs1128249	165528624	252	1	Free cholesterol to total lipids ratio in small VLDL	2e-17	35213538
8	rs13389219	2	165528876	rs13389219	165528876	0	1	Apolipoprotein B levels	2e-14	32203549
8	rs13389219	2	165528876	rs13389219	165528876	0	1	Circulating leptin levels or type 2 diabetes	1e-08	32341051
8	rs13389219	2	165528876	rs13389219	165528876	0	1	Hemoglobin levels	1e-10	32327693
8	rs13389219	2	165528876	rs13389219	165528876	0	1	High light scatter reticulocyte count	1e-11	27863252
8	rs13389219	2	165528876	rs13389219	165528876	0	1	Hematocrit	3e-13	32888494
8	rs13389219	2	165528876	rs13389219	165528876	0	1	Circulating leptin levels adjusted for BMI	4e-07	32917775
8	rs13389219	2	165528876	rs13389219	165528876	0	1	Hemoglobin	7e-18	32888494
8	rs13389219	2	165528876	rs13389219	165528876	0	1	Hemoglobin concentration	3e-17	32888493
8	rs13389219	2	165528876	rs13389219	165528876	0	1	Circulating leptin levels	1e-12	32917775
8	rs13389219	2	165528876	rs13389219	165528876	0	1	Lymphocyte count	6e-11	32888493
8	rs13389219	2	165528876	rs13389219	165528876	0	1	Red blood cell count	2e-15	32888493
8	rs13389219	2	165528876	rs13389219	165528876	0	1	Mean spheric corpuscular volume	6e-14	32888494
8	rs13389219	2	165528876	rs13389219	165528876	0	1	Calcium levels	1e-10	33887147
8	rs13389219	2	165528876	rs13389219	165528876	0	1	Familial combined hyperlipidemia defined by Dutch criteria	4e-10	34906840
8	rs13389219	2	165528876	rs13389219	165528876	0	1	Familial combined hyperlipidemia defined by Consensus criteria	5e-10	34906840
8	rs13389219	2	165528876	rs13389219	165528876	0	1	Type ii diabetes	1e-07	35393509
8	rs13389219	2	165528876	rs13389219	165528876	0	1	Type 2 diabetes (adjusted for BMI)	3e-08	35393509
8	rs13389219	2	165528876	rs13389219	165528876	0	1	Chronic elevation of alanine aminotransferase (cALT) levels	8e-16	35654975
8	rs13389219	2	165528876	rs13389219	165528876	0	1	Hemoglobin A1c levels	3e-09	35168826
8	rs13389219	2	165528876	rs13389219	165528876	0	1	Liver enzyme levels (alanine transaminase)	2e-30	33972514
8	rs13389219	2	165528876	rs13389219	165528876	0	1	Metabolic biomarkers (multivariate analysis)	7e-127	33980691
8	rs13389219	2	165528876	rs13389219	165528876	0	1	Aspartate aminotransferase levels	1e-07	33980691
8	rs13389219	2	165528876	rs13389219	165528876	0	1	Alanine aminotransferase levels	5e-30	33980691
8	rs13389219	2	165528876	rs13389219	165528876	0	1	Free cholesterol levels in large HDL	2e-21	35213538
8	rs13389219	2	165528876	rs13389219	165528876	0	1	Total lipid levels in large VLDL	3e-32	35213538
8	rs13389219	2	165528876	rs13389219	165528876	0	1	Concentration of large VLDL particles	2e-33	35213538
8	rs13389219	2	165528876	rs13389219	165528876	0	1	Average diameter for LDL particles	3e-10	35213538
8	rs13389219	2	165528876	rs13389219	165528876	0	1	Average diameter for HDL particles	1e-20	35213538
8	rs13389219	2	165528876	rs13389219	165528876	0	1	Cholesteryl esters to total lipids ratio in IDL	2e-13	35213538
8	rs13389219	2	165528876	rs13389219	165528876	0	1	Cholesteryl esters to total lipids ratio in large HDL	1e-27	35213538
8	rs13389219	2	165528876	rs13389219	165528876	0	1	Cholesteryl ester levels in large HDL	8e-27	35213538
8	rs13389219	2	165528876	rs13389219	165528876	0	1	Free cholesterol levels in large VLDL	8e-33	35213538
8	rs13389219	2	165528876	rs13389219	165528876	0	1	Cholesteryl ester levels in large VLDL	2e-23	35213538
8	rs13389219	2	165528876	rs13389219	165528876	0	1	Total lipid levels in large HDL	9e-22	35213538
8	rs13389219	2	165528876	rs13389219	165528876	0	1	Concentration of large HDL particles	3e-22	35213538
8	rs13389219	2	165528876	rs13389219	165528876	0	1	Cholesterol levels in large VLDL	1e-28	35213538
8	rs13389219	2	165528876	rs13389219	165528876	0	1	Ratio of linoleic acid to total fatty acids	4e-12	35213538
8	rs13389219	2	165528876	rs13389219	165528876	0	1	Triglyceride levels in large VLDL	2e-31	35213538
8	rs13389219	2	165528876	rs13389219	165528876	0	1	Free cholesterol to total lipids ratio in medium HDL	3e-18	35213538
8	rs13389219	2	165528876	rs13389219	165528876	0	1	Saturated fatty acid levels	7e-13	35213538
8	rs13389219	2	165528876	rs13389219	165528876	0	1	Free cholesterol levels in VLDL	1e-21	35213538
8	rs13389219	2	165528876	rs13389219	165528876	0	1	VLDL cholesterol levels	9e-16	35213538
8	rs13389219	2	165528876	rs13389219	165528876	0	1	Valine levels	8e-18	35213538
8	rs13389219	2	165528876	rs13389219	165528876	0	1	Degree of unsaturation	4e-08	35213538
8	rs13389219	2	165528876	rs13389219	165528876	0	1	Phospholipid levels in VLDL	4e-25	35213538
8	rs13389219	2	165528876	rs13389219	165528876	0	1	Triglyceride levels in VLDL	2e-34	35213538
8	rs13389219	2	165528876	rs13389219	165528876	0	1	Average diameter for VLDL particles	7e-33	35213538
8	rs13389219	2	165528876	rs13389219	165528876	0	1	Free cholesterol levels in very large HDL	8e-16	35213538
8	rs13389219	2	165528876	rs13389219	165528876	0	1	Phospholipids to total lipids ratio in very large HDL	7e-14	35213538
8	rs13389219	2	165528876	rs13389219	165528876	0	1	Phospholipid levels in very large HDL	1e-18	35213538
8	rs13389219	2	165528876	rs13389219	165528876	0	1	Concentration of very large HDL particles	3e-16	35213538
8	rs13389219	2	165528876	rs13389219	165528876	0	1	Cholesterol levels in very large VLDL	3e-30	35213538
8	rs13389219	2	165528876	rs13389219	165528876	0	1	Cholesteryl ester levels in very large VLDL	1e-25	35213538
8	rs13389219	2	165528876	rs13389219	165528876	0	1	Cholesterol to total lipids ratio in very large VLDL	6e-21	35213538
8	rs13389219	2	165528876	rs13389219	165528876	0	1	Concentration of very large VLDL particles	1e-35	35213538
8	rs13389219	2	165528876	rs13389219	165528876	0	1	Total lipid levels in very large VLDL	1e-35	35213538
8	rs13389219	2	165528876	rs13389219	165528876	0	1	Phospholipid levels in very large VLDL	4e-35	35213538
8	rs13389219	2	165528876	rs13389219	165528876	0	1	Cholesterol levels in chylomicrons and extremely large VLDL	4e-35	35213538
8	rs13389219	2	165528876	rs13389219	165528876	0	1	Cholesteryl ester levels in chylomicrons and extremely large VLDL	1e-33	35213538
8	rs13389219	2	165528876	rs13389219	165528876	0	1	Total lipid levels in chylomicrons and extremely large VLDL	8e-35	35213538
8	rs13389219	2	165528876	rs13389219	165528876	0	1	Concentration of chylomicrons and extremely large VLDL particles	5e-36	35213538
8	rs13389219	2	165528876	rs13389219	165528876	0	1	Total triglycerides levels	8e-33	35213538
8	rs13389219	2	165528876	rs13389219	165528876	0	1	Total lipid levels in VLDL	9e-29	35213538
8	rs13389219	2	165528876	rs13389219	165528876	0	1	Cholesterol levels in very large HDL	4e-22	35213538
8	rs13389219	2	165528876	rs13389219	165528876	0	1	Cholesteryl ester levels in very large HDL	2e-23	35213538
8	rs13389219	2	165528876	rs13389219	165528876	0	1	Free cholesterol to total lipids ratio in very large HDL	2e-17	35213538
8	rs13389219	2	165528876	rs13389219	165528876	0	1	Total lipid levels in very large HDL	4e-19	35213538
8	rs13389219	2	165528876	rs13389219	165528876	0	1	Cholesteryl esters to total lipids ratio in very large VLDL	2e-22	35213538
8	rs13389219	2	165528876	rs13389219	165528876	0	1	Free cholesterol levels in very large VLDL	6e-34	35213538
8	rs13389219	2	165528876	rs13389219	165528876	0	1	Triglyceride levels in very large VLDL	4e-36	35213538
8	rs13389219	2	165528876	rs13389219	165528876	0	1	Free cholesterol levels in chylomicrons and extremely large VLDL	2e-35	35213538
8	rs13389219	2	165528876	rs13389219	165528876	0	1	Triglyceride levels in chylomicrons and extremely large VLDL	1e-32	35213538
8	rs13389219	2	165528876	rs13389219	165528876	0	1	Waist-hip index	5e-127	34021172
8	rs13389219	2	165528876	rs13389219	165528876	0	1	Phospholipids to total lipids ratio in medium HDL	1e-28	35213538
8	rs13389219	2	165528876	rs13389219	165528876	0	1	Cholesteryl esters to total lipids ratio in medium LDL	1e-18	35213538
8	rs13389219	2	165528876	rs13389219	165528876	0	1	Phospholipids to total lipids ratio in medium LDL	2e-10	35213538
8	rs13389219	2	165528876	rs13389219	165528876	0	1	Cholesteryl esters to total lipids ratio in medium VLDL	8e-23	35213538
8	rs13389219	2	165528876	rs13389219	165528876	0	1	Ratio of omega-6 fatty acids to total fatty acids	3e-21	35213538
8	rs13389219	2	165528876	rs13389219	165528876	0	1	Free cholesterol to total lipids ratio in medium LDL	6e-34	35213538
8	rs13389219	2	165528876	rs13389219	165528876	0	1	Phospholipid levels in medium VLDL	8e-13	35213538
8	rs13389219	2	165528876	rs13389219	165528876	0	1	Total lipid levels in medium VLDL	5e-18	35213538
8	rs13389219	2	165528876	rs13389219	165528876	0	1	Concentration of medium VLDL particles	6e-14	35213538
8	rs13389219	2	165528876	rs13389219	165528876	0	1	Triglyceride levels in medium VLDL	1e-28	35213538
8	rs13389219	2	165528876	rs13389219	165528876	0	1	Ratio of polyunsaturated fatty acids to monounsaturated fatty acids	9e-21	35213538
8	rs13389219	2	165528876	rs13389219	165528876	0	1	Ratio of polyunsaturated fatty acids to total fatty acids	3e-18	35213538
8	rs13389219	2	165528876	rs13389219	165528876	0	1	Triglyceride levels in small HDL	2e-33	35213538
8	rs13389219	2	165528876	rs13389219	165528876	0	1	Cholesteryl esters to total lipids ratio in small LDL	5e-16	35213538
8	rs13389219	2	165528876	rs13389219	165528876	0	1	Cholesterol levels in large HDL	1e-25	35213538
8	rs13389219	2	165528876	rs13389219	165528876	0	1	Cholesterol to total lipids ratio in large HDL	3e-28	35213538
8	rs13389219	2	165528876	rs13389219	165528876	0	1	Phospholipid levels in large HDL	9e-20	35213538
8	rs13389219	2	165528876	rs13389219	165528876	0	1	Phospholipids to total lipids ratio in large HDL	1e-15	35213538
8	rs13389219	2	165528876	rs13389219	165528876	0	1	Phospholipid levels in large VLDL	5e-34	35213538
8	rs13389219	2	165528876	rs13389219	165528876	0	1	Phospholipids to total lipids ratio in small LDL	4e-16	35213538
8	rs13389219	2	165528876	rs13389219	165528876	0	1	Serum albumin levels	1e-32	34594039
8	rs13389219	2	165528876	rs10187501	165532454	-3578	0.861344	Metabolic syndrome	2e-11	31589552
8	rs13389219	2	165528876	rs10187501	165532454	-3578	0.861344	Phospholipids to total lipids ratio in small VLDL	6e-17	35213538
8	rs13389219	2	165528876	rs10187501	165532454	-3578	0.861344	Triglycerides to total lipids ratio in medium VLDL	5e-18	35213538
8	rs13389219	2	165528876	rs10187501	165532454	-3578	0.861344	Cholesterol to total lipids ratio in medium VLDL	2e-20	35213538
8	rs13389219	2	165528876	rs6717858	165539661	-10785	0.972686	Triglyceride levels x short total sleep time interaction (2df test)	4e-12	31719535
8	rs13389219	2	165528876	rs6717858	165539661	-10785	0.972686	Waist-to-hip ratio adjusted for BMI (age <50)	1e-16	26426971
8	rs13389219	2	165528876	rs6717858	165539661	-10785	0.972686	Waist-to-hip ratio adjusted for BMI (age >50)	1e-16	26426971
8	rs13389219	2	165528876	rs6717858	165539661	-10785	0.972686	Sexual dimorphism in anthropometric traits	6e-16	23754948
8	rs13389219	2	165528876	rs6717858	165539661	-10785	0.972686	Cholesteryl ester levels in medium LDL	5e-08	35213538
8	rs13389219	2	165528876	rs6717858	165539661	-10785	0.972686	Free cholesterol levels in medium VLDL	4e-09	35213538
8	rs13389219	2	165528876	rs6717858	165539661	-10785	0.972686	Free cholesterol levels in small VLDL	3e-08	35213538
9	rs1047891	2	211540507	rs7422339	211540507	0	1	Serum metabolite levels	4e-12	24625756
9	rs1047891	2	211540507	rs1047891	211540507	0	1	Plasma homocysteine levels (post-methionine load test)	9e-13	24651765
9	rs1047891	2	211540507	rs1047891	211540507	0	1	HDL cholesterol	9e-10	24097068
9	rs1047891	2	211540507	rs1047891	211540507	0	1	Urinary metabolite levels in chronic kidney disease	7e-18	31959995
9	rs1047891	2	211540507	rs1047891	211540507	0	1	Urinary metabolite modules (eigenmetabolites) in chronic kidney disease	2e-16	31959995
9	rs1047891	2	211540507	rs1047891	211540507	0	1	Fat-free mass	3e-07	30593698
9	rs1047891	2	211540507	rs1047891	211540507	0	1	HDL cholesterol levels	3e-07	30926973
9	rs1047891	2	211540507	rs1047891	211540507	0	1	Urinary albumin-to-creatinine ratio	3e-18	31511532
9	rs1047891	2	211540507	rs1047891	211540507	0	1	Apolipoprotein A1 levels	5e-34	32203549
9	rs1047891	2	211540507	rs1047891	211540507	0	1	Appendicular lean mass	9e-10	31761296
9	rs1047891	2	211540507	rs1047891	211540507	0	1	Mean corpuscular volume	1e-10	27863252
9	rs1047891	2	211540507	rs1047891	211540507	0	1	Platelet count	2e-18	27863252
9	rs1047891	2	211540507	rs1047891	211540507	0	1	Mean platelet volume	7e-14	27863252
9	rs1047891	2	211540507	rs1047891	211540507	0	1	Mean corpuscular hemoglobin	1e-10	27863252
9	rs1047891	2	211540507	rs1047891	211540507	0	1	Glomerular filtration rate (creatinine)	2e-16	28452372
9	rs1047891	2	211540507	rs1047891	211540507	0	1	Serum 25-Hydroxyvitamin D levels	1e-11	32059762
9	rs1047891	2	211540507	rs1047891	211540507	0	1	Height	3e-09	30595370
9	rs1047891	2	211540507	rs1047891	211540507	0	1	Lymphocyte count	4e-14	32888493
9	rs1047891	2	211540507	rs1047891	211540507	0	1	Estimated glomerular filtration rate	1e-08	31152163
9	rs1047891	2	211540507	rs1047891	211540507	0	1	Chronic kidney disease	3e-08	31152163
9	rs1047891	2	211540507	rs1047891	211540507	0	1	HDL cholesterol levels x alcohol consumption (drinkers vs non-drinkers) interaction (2df)	3e-16	30698716
9	rs1047891	2	211540507	rs1047891	211540507	0	1	Serum metabolite concentrations in chronic kidney disease	2e-20	29545352
9	rs1047891	2	211540507	rs1047891	211540507	0	1	Estimated glomerular filtration rate in diabetes	3e-12	31451708
9	rs1047891	2	211540507	rs1047891	211540507	0	1	Estimated glomerular filtration rate in non-diabetics	3e-33	31451708
9	rs1047891	2	211540507	rs1047891	211540507	0	1	HDL cholesterol levels x alcohol consumption (regular vs non-regular drinkers) interaction (2df)	4e-12	30698716
9	rs1047891	2	211540507	rs1047891	211540507	0	1	HDL cholesterol levels in current drinkers	9e-10	30698716
9	rs1047891	2	211540507	rs1047891	211540507	0	1	Blood urea nitrogen levels	1e-15	31152163
9	rs1047891	2	211540507	rs1047891	211540507	0	1	Metabolite levels	4e-41	31628463
9	rs1047891	2	211540507	rs7422339	211540507	0	1	Glomerular filtration rate in non diabetics (creatinine)	3e-22	26831199
9	rs1047891	2	211540507	rs1047891	211540507	0	1	Alanine transaminase levels	6e-18	29403010
9	rs1047891	2	211540507	rs7422339	211540507	0	1	Fibrinogen	9e-09	20031577
9	rs1047891	2	211540507	rs7422339	211540507	0	1	Homocysteine levels	5e-27	23824729
9	rs1047891	2	211540507	rs1047891	211540507	0	1	Protein quantitative trait loci (liver)	5e-12	32778093
9	rs1047891	2	211540507	rs1047891	211540507	0	1	Urinary albumin excretion (no hypertensive medication)	4e-08	30220432
9	rs1047891	2	211540507	rs1047891	211540507	0	1	Urinary albumin excretion	2e-11	30220432
9	rs1047891	2	211540507	rs1047891	211540507	0	1	Sex hormone-binding globulin levels adjusted for BMI	1e-29	32042192
9	rs1047891	2	211540507	rs1047891	211540507	0	1	Neutrophil count	9e-21	32888493
9	rs1047891	2	211540507	rs1047891	211540507	0	1	Sex hormone-binding globulin levels	2e-13	32042192
9	rs1047891	2	211540507	rs1047891	211540507	0	1	Alanine aminotransferase levels	4e-15	33339817
9	rs1047891	2	211540507	rs1047891	211540507	0	1	Urinary potassium to creatinine ratio	1e-27	30910378
9	rs1047891	2	211540507	rs1047891	211540507	0	1	Urinary sodium to creatinine ratio	3e-18	30910378
9	rs1047891	2	211540507	rs1047891	211540507	0	1	Red cell distribution width	2e-12	32888493
9	rs1047891	2	211540507	rs1047891	211540507	0	1	Systolic blood pressure	1e-14	30224653
9	rs1047891	2	211540507	rs1047891	211540507	0	1	Glycine levels	6e-189	31070104
9	rs1047891	2	211540507	rs1047891	211540507	0	1	Macular telangiectasia type 2	9e-21	33654266
9	rs1047891	2	211540507	rs1047891	211540507	0	1	Red blood cell count	2e-11	32888493
9	rs1047891	2	211540507	rs1047891	211540507	0	1	White blood cell count	2e-13	30595370
9	rs1047891	2	211540507	rs1047891	211540507	0	1	Diastolic blood pressure	4e-09	35762941
9	rs1047891	2	211540507	rs1047891	211540507	0	1	Creatinine levels	3e-14	31015462
9	rs1047891	2	211540507	rs1047891	211540507	0	1	Urate levels	2e-08	31578528
9	rs1047891	2	211540507	rs1047891	211540507	0	1	Sex hormone-binding globulin levels in postmenopausal women	6e-15	35192695
9	rs1047891	2	211540507	rs1047891	211540507	0	1	Chronic elevation of alanine aminotransferase (cALT) levels	3e-08	35654975
9	rs1047891	2	211540507	rs1047891	211540507	0	1	Serum levels of protein SHMT2	1e-16	35078996
9	rs1047891	2	211540507	rs1047891	211540507	0	1	Sex hormone-binding globulin levels in premenopausal women	2e-08	35192695
9	rs1047891	2	211540507	rs1047891	211540507	0	1	Lipoprotein (a) levels	8e-31	33730874
9	rs1047891	2	211540507	rs1047891	211540507	0	1	Ceramide (d17:1/24:1) levels	4e-08	35668104
9	rs1047891	2	211540507	rs1047891	211540507	0	1	Methylglutarylcarnitine levels	3e-91	33414548
9	rs1047891	2	211540507	rs1047891	211540507	0	1	Estimated glomerular filtration rate (creatinine)	2e-150	35710981
9	rs1047891	2	211540507	rs1047891	211540507	0	1	Liver enzyme levels (alkaline phosphatase)	4e-14	33972514
9	rs1047891	2	211540507	rs1047891	211540507	0	1	Homoarginine levels	6e-14	35995766
9	rs1047891	2	211540507	rs1047891	211540507	0	1	N-acetylaspartic acid levels	3e-11	35995766
9	rs1047891	2	211540507	rs1047891	211540507	0	1	Metabolite peak levels (QI6688)	4e-11	35995766
9	rs1047891	2	211540507	rs1047891	211540507	0	1	Metabolite peak levels (QI6816)	1e-39	35995766
9	rs1047891	2	211540507	rs1047891	211540507	0	1	Metabolite peak levels (QI6823)	1e-31	35995766
9	rs1047891	2	211540507	rs1047891	211540507	0	1	Metabolite peak levels (QI6840)	1e-31	35995766
9	rs1047891	2	211540507	rs1047891	211540507	0	1	NMMA levels	1e-11	35995766
9	rs1047891	2	211540507	rs1047891	211540507	0	1	3-hydroxybutyroylglycine levels	2e-13	35347128
9	rs1047891	2	211540507	rs1047891	211540507	0	1	Gamma-glutamylglycine levels	9e-22	35347128
9	rs1047891	2	211540507	rs1047891	211540507	0	1	N-acetylglycine levels	2e-25	35347128
9	rs1047891	2	211540507	rs1047891	211540507	0	1	3-methylglutaconate levels	5e-31	35347128
9	rs1047891	2	211540507	rs1047891	211540507	0	1	3-methylglutarylcarnitine (2) levels	6e-16	35347128
9	rs1047891	2	211540507	rs1047891	211540507	0	1	Hexanoylglycine levels	1e-12	35347128
9	rs1047891	2	211540507	rs1047891	211540507	0	1	Serine levels	5e-11	35995766
9	rs1047891	2	211540507	rs1047891	211540507	0	1	Estimated glomerular filtration rate (cystatin c)	3e-15	34272381
9	rs1047891	2	211540507	rs1047891	211540507	0	1	High density lipoprotein cholesterol levels	8e-25	34887591
9	rs1047891	2	211540507	rs1047891	211540507	0	1	Metabolite peak levels (QI9202)	2e-11	35995766
9	rs1047891	2	211540507	rs1047891	211540507	0	1	Metabolite peak levels (QI9368)	4e-32	35995766
9	rs1047891	2	211540507	rs1047891	211540507	0	1	Metabolite peak levels (QI9376)	6e-40	35995766
9	rs1047891	2	211540507	rs1047891	211540507	0	1	Fibrinogen levels	7e-07	35552711
9	rs1047891	2	211540507	rs1047891	211540507	0	1	N-palmitoylglycine levels	3e-11	35347128
9	rs1047891	2	211540507	rs1047891	211540507	0	1	Concentration of HDL particles	4e-09	35213538
9	rs1047891	2	211540507	rs1047891	211540507	0	1	Cholesteryl ester levels in HDL	2e-09	35213538
9	rs1047891	2	211540507	rs1047891	211540507	0	1	Cholesteryl esters to total lipids ratio in IDL	5e-08	35213538
9	rs1047891	2	211540507	rs1047891	211540507	0	1	Cholesterol to total lipids ratio in IDL	7e-10	35213538
9	rs1047891	2	211540507	rs1047891	211540507	0	1	Phospholipids to total lipids ratio in IDL	2e-08	35213538
9	rs1047891	2	211540507	rs1047891	211540507	0	1	Free cholesterol levels in medium HDL	1e-08	35213538
9	rs1047891	2	211540507	rs1047891	211540507	0	1	Total lipid levels in medium HDL	2e-09	35213538
9	rs1047891	2	211540507	rs1047891	211540507	0	1	Phospholipids to total lipids ratio in very small VLDL	2e-11	35213538
9	rs1047891	2	211540507	rs1047891	211540507	0	1	Alanine levels	3e-10	35213538
9	rs1047891	2	211540507	rs1047891	211540507	0	1	Citrate levels	7e-21	35213538
9	rs1047891	2	211540507	rs1047891	211540507	0	1	Histidine levels	3e-56	35213538
9	rs1047891	2	211540507	rs1047891	211540507	0	1	Cholesterol levels in medium HDL	6e-11	35213538
9	rs1047891	2	211540507	rs1047891	211540507	0	1	Concentration of medium HDL particles	4e-10	35213538
9	rs1047891	2	211540507	rs1047891	211540507	0	1	Cholesterol to total lipids ratio in small LDL	1e-09	35213538
9	rs1047891	2	211540507	rs1047891	211540507	0	1	Cholesteryl ester levels in medium HDL	2e-11	35213538
9	rs1047891	2	211540507	rs1047891	211540507	0	1	Serum creatinine levels	3e-13	34594039
9	rs1047891	2	211540507	rs1047891	211540507	0	1	Serum alkaline phosphatase levels	4e-09	34594039
9	rs1047891	2	211540507	rs1047891	211540507	0	1	Weight	7e-14	34594039
9	rs1047891	2	211540507	rs1047891	211540507	0	1	Serum total protein level	2e-22	34594039
9	rs1047891	2	211540507	rs1047891	211540507	0	1	Eosinophil counts	9e-15	34594039
9	rs1047891	2	211540507	rs1047891	211540507	0	1	Total bilirubin levels	5e-24	34594039
9	rs1047891	2	211540507	rs1047891	211540507	0	1	Serum uric acid levels	2e-41	34594039
9	rs1047891	2	211540507	rs715	211543055	-2548	0.898184	Blood metabolite levels	2e-147	24816252
9	rs1047891	2	211540507	rs715	211543055	-2548	0.898184	Body mass index	1e-16	30239722
9	rs1047891	2	211540507	rs715	211543055	-2548	0.898184	Plasma free amino acid levels (adjusted for twenty other PFAAs)	2e-75	30659259
9	rs1047891	2	211540507	rs715	211543055	-2548	0.898184	Eosinophil percentage of white cells	4e-10	27863252
9	rs1047891	2	211540507	rs715	211543055	-2548	0.898184	Plateletcrit	1e-09	27863252
9	rs1047891	2	211540507	rs715	211543055	-2548	0.898184	Eosinophil percentage of granulocytes	3e-09	27863252
9	rs1047891	2	211540507	rs715	211543055	-2548	0.898184	Urinary metabolites	8e-31	26352407
9	rs1047891	2	211540507	rs715	211543055	-2548	0.898184	Betaine levels in individuals undergoing cardiac evaluation	1e-08	26822151
9	rs1047891	2	211540507	rs715	211543055	-2548	0.898184	Amino acid levels	3e-11	26068415
9	rs1047891	2	211540507	rs715	211543055	-2548	0.898184	Glomerular filtration rate	1e-11	27588450
9	rs1047891	2	211540507	rs715	211543055	-2548	0.898184	Platelet distribution width	1e-10	32888494
9	rs1047891	2	211540507	rs715	211543055	-2548	0.898184	Ischemic stroke or fibrinogen levels (pleiotropy)	1e-16	35285134
9	rs1047891	2	211540507	rs715	211543055	-2548	0.898184	Fibrinogen levels or tissue plasminogen activator levels (pleiotropy)	1e-16	35285134
9	rs1047891	2	211540507	rs715	211543055	-2548	0.898184	Coronary artery disease or fibrinogen levels (pleiotropy)	2e-15	35285134
9	rs1047891	2	211540507	rs715	211543055	-2548	0.898184	Fibrinogen levels or plasminogen activator inhibitor 1 levels (pleiotropy)	2e-16	35285134
9	rs1047891	2	211540507	rs715	211543055	-2548	0.898184	Venous thromboembolism or fibrinogen levels (pleiotropy)	3e-19	35285134
9	rs1047891	2	211540507	rs715	211543055	-2548	0.898184	Fibrinogen levels or factor VII levels (pleiotropy)	2e-16	35285134
9	rs1047891	2	211540507	rs715	211543055	-2548	0.898184	Arginine levels	1e-22	33414548
9	rs1047891	2	211540507	rs715	211543055	-2548	0.898184	Aspartate levels	7e-15	33414548
9	rs1047891	2	211540507	rs715	211543055	-2548	0.898184	Fibrinogen levels or factor VII levels or factor XI levels or tissue plasminogen activator levels (pleiotropy)	2e-17	35285134
9	rs1047891	2	211540507	rs715	211543055	-2548	0.898184	Threonine levels	4e-17	33414548
9	rs1047891	2	211540507	rs715	211543055	-2548	0.898184	X-16570 levels	2e-17	35347128
9	rs1047891	2	211540507	rs715	211543055	-2548	0.898184	Propionylglycine levels	1e-15	35347128
9	rs1047891	2	211540507	rs715	211543055	-2548	0.898184	Tyrosine levels	7e-12	35213538
9	rs1047891	2	211540507	rs715	211543055	-2548	0.898184	Phenylalanine levels	1e-09	35213538
9	rs1047891	2	211540507	rs715	211543055	-2548	0.898184	Cholelithiasis	1e-12	34594039
9	rs1047891	2	211540507	rs715	211543055	-2548	0.898184	Calcium levels	3e-08	34594039
10	rs2943635	2	227077377	rs7578326	227020653	56724	0.832589	Modified Stumvoll Insulin Sensitivity Index (model adjusted for BMI)	7e-09	27416945
10	rs2943635	2	227077377	rs7578326	227020653	56724	0.832589	Type 2 diabetes	3e-13	28869590
10	rs2943635	2	227077377	rs10439362	227026736	50641	0.969443	Diastolic blood pressure	6e-11	35762941
10	rs2943635	2	227077377	rs13423088	227026864	50513	0.969443	Sex hormone-binding globulin levels	2e-08	34321204
10	rs2943635	2	227077377	rs13423088	227026864	50513	0.969443	Total lipid levels in large VLDL	9e-19	35213538
10	rs2943635	2	227077377	rs13423088	227026864	50513	0.969443	Cholesteryl ester levels in large VLDL	2e-09	35213538
10	rs2943635	2	227077377	rs13423088	227026864	50513	0.969443	Triglyceride levels in large VLDL	2e-20	35213538
10	rs2943635	2	227077377	rs13423088	227026864	50513	0.969443	Triglyceride levels in medium VLDL	4e-17	35213538
10	rs2943635	2	227077377	rs13423088	227026864	50513	0.969443	Total lipid levels in small VLDL	2e-09	35213538
10	rs2943635	2	227077377	rs62188784	227036911	40466	0.986782	Cholesteryl esters to total lipids ratio in large VLDL	4e-19	35213538
10	rs2943635	2	227077377	rs62188784	227036911	40466	0.986782	Cholesterol to total lipids ratio in large VLDL	1e-12	35213538
10	rs2943635	2	227077377	rs62188784	227036911	40466	0.986782	Triglycerides to total lipids ratio in very large VLDL	2e-19	35213538
10	rs2943635	2	227077377	rs62188784	227036911	40466	0.986782	Cholesteryl esters to total lipids ratio in small VLDL	5e-10	35213538
10	rs2943635	2	227077377	rs62188784	227036911	40466	0.986782	Cholesterol to total lipids ratio in small VLDL	3e-17	35213538
10	rs2943635	2	227077377	rs2943653	227047771	29606	0.910462	Systolic blood pressure	6e-13	30595370
10	rs2943635	2	227077377	rs2943653	227047771	29606	0.910462	Body fat percentage	1e-23	33980691
10	rs2943635	2	227077377	rs2943653	227047771	29606	0.910462	Metabolic biomarkers (multivariate analysis)	3e-125	33980691
10	rs2943635	2	227077377	rs2943653	227047771	29606	0.910462	High density lipoprotein cholesterol levels	2e-100	33980691
10	rs2943635	2	227077377	rs2943653	227047771	29606	0.910462	Aspartate aminotransferase levels	4e-17	33980691
10	rs2943635	2	227077377	rs2943653	227047771	29606	0.910462	Triglycerides	3e-76	33980691
10	rs2943635	2	227077377	rs2943653	227047771	29606	0.910462	Alanine aminotransferase levels	4e-34	33980691
10	rs2943635	2	227077377	rs952227	227062080	15297	0.914599	Appendicular lean mass	2e-13	31761296
10	rs2943635	2	227077377	rs952227	227062080	15297	0.914599	Medication use (calcium channel blockers)	5e-12	34594039
10	rs2943635	2	227077377	rs201810030	227067189	10188	0.978418	Familial combined hyperlipidemia defined by Consensus criteria	4e-13	34906840
10	rs2943635	2	227077377	rs201810030	227067189	10188	0.978418	Familial combined hyperlipidemia defined by Mexico criteria	4e-09	34906840
10	rs2943635	2	227077377	rs2943634	227068080	9297	0.887105	Fasting blood insulin (BMI interaction)	2e-14	22581228
10	rs2943635	2	227077377	rs2943634	227068080	9297	0.887105	Fasting blood insulin	7e-08	22581228
10	rs2943635	2	227077377	rs2943634	227068080	9297	0.887105	Coronary artery disease	2e-09	29212778
10	rs2943635	2	227077377	rs2943634	227068080	9297	0.887105	Coronary heart disease	2e-07	17634449
10	rs2943635	2	227077377	rs1515098	227073854	3523	0.991216	Bioavailable testosterone levels	9e-09	32042192
10	rs2943635	2	227077377	rs1515098	227073854	3523	0.991216	Triglyceride levels in HDL	3e-13	35213538
10	rs2943635	2	227077377	rs1515098	227073854	3523	0.991216	Triglyceride levels in small VLDL	1e-20	35213538
10	rs2943635	2	227077377	rs1515098	227073854	3523	0.991216	Cholesterol to total lipids ratio in very large VLDL	3e-25	35213538
10	rs2943635	2	227077377	rs1515098	227073854	3523	0.991216	Cholesteryl esters to total lipids ratio in very large VLDL	5e-26	35213538
10	rs2943635	2	227077377	rs1515098	227073854	3523	0.991216	Triglyceride levels in medium HDL	2e-12	35213538
10	rs2943635	2	227077377	rs2943635	227077377	0	1	Phospholipid levels in VLDL	8e-11	35213538
10	rs2943635	2	227077377	rs2943635	227077377	0	1	Triglyceride levels in VLDL	1e-21	35213538
10	rs2943635	2	227077377	rs2943635	227077377	0	1	Cholesterol levels in chylomicrons and extremely large VLDL	2e-19	35213538
10	rs2943635	2	227077377	rs2943635	227077377	0	1	Phospholipid levels in chylomicrons and extremely large VLDL	3e-22	35213538
10	rs2943635	2	227077377	rs2943635	227077377	0	1	Total lipid levels in chylomicrons and extremely large VLDL	2e-20	35213538
10	rs2943635	2	227077377	rs2943635	227077377	0	1	Concentration of chylomicrons and extremely large VLDL particles	7e-22	35213538
10	rs2943635	2	227077377	rs2943635	227077377	0	1	Total triglycerides levels	5e-21	35213538
10	rs2943635	2	227077377	rs2943635	227077377	0	1	Total lipid levels in VLDL	3e-14	35213538
10	rs2943635	2	227077377	rs2943635	227077377	0	1	Free cholesterol levels in chylomicrons and extremely large VLDL	7e-21	35213538
10	rs2943635	2	227077377	rs2943635	227077377	0	1	Cholesteryl ester levels in chylomicrons and extremely large VLDL	1e-18	35213538
10	rs2943635	2	227077377	rs2943635	227077377	0	1	Triglyceride levels in chylomicrons and extremely large VLDL	1e-19	35213538
10	rs2943635	2	227077377	rs2943635	227077377	0	1	Cholesteryl esters to total lipids ratio in medium LDL	2e-08	35213538
10	rs2943635	2	227077377	rs2943635	227077377	0	1	Monounsaturated fatty acid levels	2e-09	35213538
10	rs2943635	2	227077377	rs2943635	227077377	0	1	Free cholesterol to total lipids ratio in small LDL	4e-20	35213538
11	rs6802898	3	12391207	rs17036160	12329783	61424	0.952564	Type 2 diabetes	2e-53	32541925
11	rs6802898	3	12391207	rs17036160	12329783	61424	0.952564	Medication use (drugs used in diabetes)	7e-11	31015401
11	rs6802898	3	12391207	rs17036160	12329783	61424	0.952564	Arterial stiffness index	4e-06	31235810
11	rs6802898	3	12391207	rs17036160	12329783	61424	0.952564	Chronic elevation of alanine aminotransferase (cALT) levels	3e-10	35654975
11	rs6802898	3	12391207	rs17036160	12329783	61424	0.952564	Glycated haemoglobin HbA1c levels adjusted for BMI	3e-07	34951656
11	rs6802898	3	12391207	rs17036160	12329783	61424	0.952564	Fasting insulin adjusted for BMI	9e-10	34951656
11	rs6802898	3	12391207	rs11709077	12336507	54700	0.952564	Body mass index	1e-07	25673413
11	rs6802898	3	12391207	rs11709077	12336507	54700	0.952564	Liver enzyme levels (gamma-glutamyl transferase)	4e-31	33972514
11	rs6802898	3	12391207	rs11712037	12344730	46477	0.943096	Body fat percentage	1e-08	30593698
11	rs6802898	3	12391207	rs11712037	12344730	46477	0.943096	Fasting insulin	2e-21	34059833
11	rs6802898	3	12391207	rs11712037	12344730	46477	0.943096	Aspartate aminotransferase levels	2e-16	34315874
11	rs6802898	3	12391207	rs11712037	12344730	46477	0.943096	Alanine aminotransferase levels	2e-41	34315874
11	rs6802898	3	12391207	rs13083375	12365308	25899	0.952564	Liver enzyme levels (alanine transaminase)	7e-32	33972514
11	rs6802898	3	12391207	rs13064760	12369401	21806	0.952564	Red cell distribution width	8e-16	30595370
11	rs6802898	3	12391207	rs2012444	12375956	15251	0.952564	Fatty acid-binding protein, adipocyte levels	1e-16	33067605
11	rs6802898	3	12391207	rs2012444	12375956	15251	0.952564	Type ii diabetes	2e-07	35393509
11	rs6802898	3	12391207	rs2012444	12375956	15251	0.952564	Type 2 diabetes (adjusted for BMI)	6e-10	35393509
11	rs6802898	3	12391207	rs7638903	12383714	7493	0.990493	Triglyceride levels	7e-36	34887591
11	rs6802898	3	12391207	rs11128603	12385828	5379	0.990493	Plasminogen activator inhibitor type 1 levels (PAI-1)	9e-08	22990020
11	rs6802898	3	12391207	rs11128603	12385828	5379	0.990493	Urate levels	3e-14	33356394
11	rs6802898	3	12391207	rs11128603	12385828	5379	0.990493	Fibrinogen levels or plasminogen activator inhibitor 1 levels (pleiotropy)	1e-10	35285134
11	rs6802898	3	12391207	rs11128603	12385828	5379	0.990493	Serum uric acid levels	9e-12	34594039
11	rs6802898	3	12391207	rs4684847	12386337	4870	0.981039	Appendicular lean mass	4e-19	31761296
11	rs6802898	3	12391207	rs4684847	12386337	4870	0.981039	Metabolic biomarkers (multivariate analysis)	7e-42	33980691
11	rs6802898	3	12391207	rs4684847	12386337	4870	0.981039	High density lipoprotein cholesterol levels	6e-12	33980691
11	rs6802898	3	12391207	rs4684847	12386337	4870	0.981039	Sex hormone-binding globulin levels	6e-33	33980691
11	rs6802898	3	12391207	rs4684847	12386337	4870	0.981039	Triglycerides	1e-18	33980691
11	rs6802898	3	12391207	rs17036326	12389313	1894	0.990493	Sex hormone-binding globulin levels adjusted for BMI	1e-26	32042192
11	rs6802898	3	12391207	rs17036326	12389313	1894	0.990493	Albumin levels	1e-15	34321204
11	rs6802898	3	12391207	rs17036328	12390484	723	0.990493	Youthful appearance (self-reported)	5e-09	32339537
11	rs6802898	3	12391207	rs17036328	12390484	723	0.990493	Modified Stumvoll Insulin Sensitivity Index (model adjusted for BMI)	1e-06	27416945
11	rs6802898	3	12391207	rs17036328	12390484	723	0.990493	Fasting blood insulin	7e-13	25631608
11	rs6802898	3	12391207	rs6802898	12391207	0	1	Nonalcoholic fatty liver disease (imputed)	6e-09	35047847
11	rs6802898	3	12391207	rs7649970	12392272	-1065	0.990493	Waist circumference variance	6e-10	31453325
11	rs6802898	3	12391207	rs7649970	12392272	-1065	0.990493	Waist circumference	5e-10	31453325
11	rs6802898	3	12391207	rs7649970	12392272	-1065	0.990493	Predicted visceral adipose tissue	2e-11	31501611
11	rs6802898	3	12391207	rs1801282	12393125	-1918	0.981039	Fasting blood insulin (BMI interaction)	2e-07	22581228
11	rs6802898	3	12391207	rs1801282	12393125	-1918	0.981039	Systolic blood pressure	5e-09	33230300
11	rs6802898	3	12391207	rs1801282	12393125	-1918	0.981039	Pulse pressure	4e-19	33230300
11	rs6802898	3	12391207	rs1801282	12393125	-1918	0.981039	Calcium levels	2e-22	33887147
11	rs6802898	3	12391207	rs1801282	12393125	-1918	0.981039	Fasting blood insulin adjusted for BMI	1e-07	25625282
11	rs6802898	3	12391207	rs1801282	12393125	-1918	0.981039	Sex hormone-binding globulin levels in postmenopausal women	2e-11	35192695
11	rs6802898	3	12391207	rs1801282	12393125	-1918	0.981039	Serum albumin levels	2e-41	34594039
11	rs6802898	3	12391207	rs1801282	12393125	-1918	0.981039	Serum total protein level	2e-26	34594039
11	rs6802898	3	12391207	rs1899951	12394840	-3633	0.990493	Cholesteryl esters to total lipids ratio in large VLDL	6e-10	35213538
11	rs6802898	3	12391207	rs1899951	12394840	-3633	0.990493	Cholesterol to total lipids ratio in large VLDL	1e-09	35213538
11	rs6802898	3	12391207	rs1899951	12394840	-3633	0.990493	Cholesterol to total lipids ratio in very large VLDL	2e-08	35213538
11	rs6802898	3	12391207	rs1899951	12394840	-3633	0.990493	Cholesteryl esters to total lipids ratio in very large VLDL	2e-08	35213538
11	rs6802898	3	12391207	rs1899951	12394840	-3633	0.990493	Cholesteryl esters to total lipids ratio in medium VLDL	2e-08	35213538
11	rs6802898	3	12391207	rs1899951	12394840	-3633	0.990493	Free cholesterol to total lipids ratio in medium VLDL	3e-08	35213538
11	rs6802898	3	12391207	rs1899951	12394840	-3633	0.990493	Triglycerides to total lipids ratio in medium VLDL	2e-08	35213538
11	rs6802898	3	12391207	rs1899951	12394840	-3633	0.990493	Cholesteryl esters to total lipids ratio in small VLDL	3e-08	35213538
11	rs6802898	3	12391207	rs1899951	12394840	-3633	0.990493	Cholesterol to total lipids ratio in medium VLDL	1e-08	35213538
11	rs6802898	3	12391207	rs71304101	12396913	-5706	0.981039	Platelet distribution width	3e-15	32888494
11	rs6802898	3	12391207	rs2881654	12396955	-5748	0.990493	Body fat percentage and type 2 diabetes (pairwise)	8e-16	33619380
11	rs6802898	3	12391207	rs2881654	12396955	-5748	0.990493	Body mass index and fasting insulin (pairwise)	4e-09	33619380
11	rs6802898	3	12391207	rs2881654	12396955	-5748	0.990493	Body fat percentage and fasting insulin (pairwise)	5e-08	33619380
11	rs6802898	3	12391207	rs2881654	12396955	-5748	0.990493	Body mass index and type 2 diabetes (pairwise)	9e-14	33619380
11	rs6802898	3	12391207	rs2881654	12396955	-5748	0.990493	Waist-hip ratio and type 2 diabetes (pairwise)	9e-12	33619380
12	rs71636623	3	49383260	rs9811047	49328833	54427	0.9	Opoid use disorder	7e-11	37156939
12	rs71636623	3	49383260	rs7374731	49533094	-149834	0.89	Depressive symptoms	6e-09	30643256
13	rs9862438	3	125910381	rs1107366	125904165	6216	0.84842	Metabolite levels	2e-06	23378610
13	rs9862438	3	125910381	rs750714	125904688	5693	0.996437	Mean corpuscular volume	1e-12	32888493
13	rs9862438	3	125910381	rs750714	125904688	5693	0.996437	Mean corpuscular hemoglobin	1e-08	30595370
13	rs9862438	3	125910381	rs2364368	125905080	5301	1	Glycine levels	2e-22	31070104
13	rs9862438	3	125910381	rs2364368	125905080	5301	1	Liver enzyme levels (alanine transaminase)	5e-10	33972514
13	rs9862438	3	125910381	rs10934753	125906179	4202	1	Plasma homocysteine levels (post-methionine load test)	7e-13	24651765
13	rs9862438	3	125910381	rs10934753	125906179	4202	1	Estimated glomerular filtration rate (creatinine)	8e-14	34272381
13	rs9862438	3	125910381	rs10934754	125906237	4144	1	Estimated glomerular filtration rate	2e-14	31152163
13	rs9862438	3	125910381	rs35331719	125907392	2989	1	Serum creatinine levels	2e-16	34594039
13	rs9862438	3	125910381	rs9851577	125908310	2071	1	Serum metabolite levels (CMS)	8e-14	31636271
13	rs9862438	3	125910381	rs9851577	125908310	2071	1	Serum metabolite levels	2e-09	31636271
13	rs9862438	3	125910381	rs9851577	125908310	2071	1	Serine to glycine ratio	2e-09	35460232
14	rs4431046	3	135849123	rs34894639	135798658	50465	0.976804	Waist circumference	1e-10	31928498
14	rs4431046	3	135849123	rs34894639	135798658	50465	0.976804	Systolic blood pressure	8e-07	31928498
14	rs4431046	3	135849123	rs34894639	135798658	50465	0.976804	Triglyceride levels	2e-15	31928498
14	rs4431046	3	135849123	rs34894639	135798658	50465	0.976804	High density lipoprotein cholesterol levels	1e-14	31928498
14	rs4431046	3	135849123	rs34894639	135798658	50465	0.976804	Triglycerides	7e-07	29507422
14	rs4431046	3	135849123	rs34894639	135798658	50465	0.976804	Cholesteryl ester levels in large VLDL	2e-14	35213538
14	rs4431046	3	135849123	rs34894639	135798658	50465	0.976804	Cholesteryl ester levels in VLDL	7e-13	35213538
14	rs4431046	3	135849123	rs34894639	135798658	50465	0.976804	Free cholesterol levels in VLDL	1e-14	35213538
14	rs4431046	3	135849123	rs34894639	135798658	50465	0.976804	VLDL cholesterol levels	6e-14	35213538
14	rs4431046	3	135849123	rs34894639	135798658	50465	0.976804	Valine levels	9e-09	35213538
14	rs4431046	3	135849123	rs34894639	135798658	50465	0.976804	Phospholipid levels in VLDL	4e-16	35213538
14	rs4431046	3	135849123	rs34894639	135798658	50465	0.976804	Cholesteryl ester levels in very large VLDL	1e-13	35213538
14	rs4431046	3	135849123	rs34894639	135798658	50465	0.976804	Concentration of VLDL particles	4e-16	35213538
14	rs4431046	3	135849123	rs34894639	135798658	50465	0.976804	Leucine levels	3e-08	35213538
14	rs4431046	3	135849123	rs34894639	135798658	50465	0.976804	Cholesteryl ester levels in small VLDL	4e-14	35213538
14	rs4431046	3	135849123	rs34894639	135798658	50465	0.976804	Total lipid levels in small VLDL	9e-15	35213538
14	rs4431046	3	135849123	rs34894639	135798658	50465	0.976804	Concentration of small VLDL particles	9e-16	35213538
14	rs4431046	3	135849123	rs34330586	135800409	48714	0.982673	Total lipid levels in very small VLDL	5e-20	35213538
14	rs4431046	3	135849123	rs34330586	135800409	48714	0.982673	Concentration of very small VLDL particles	3e-18	35213538
14	rs4431046	3	135849123	rs34330586	135800409	48714	0.982673	Free cholesterol levels in very small VLDL	3e-18	35213538
14	rs4431046	3	135849123	rs34330586	135800409	48714	0.982673	Phospholipid levels in very small VLDL	2e-24	35213538
14	rs4431046	3	135849123	rs61791721	135804550	44573	0.994186	Body mass index	7e-16	31669095
14	rs4431046	3	135849123	rs61791721	135804550	44573	0.994186	Cholesteryl ester levels in very small VLDL	5e-09	35213538
14	rs4431046	3	135849123	rs61791721	135804550	44573	0.994186	Cholesterol levels in very small VLDL	1e-11	35213538
14	rs4431046	3	135849123	rs4678322	135812523	36600	0.988411	Total bilirubin levels	9e-12	36329257
14	rs4431046	3	135849123	rs9840812	135843162	5961	0.994186	Fibrinogen levels	2e-27	26561523
14	rs4431046	3	135849123	rs2400727	135846911	2212	1	Myocardial infarction	2e-10	33532862
14	rs4431046	3	135849123	rs150213942	135846911	2212	1	Fibrinogen levels or factor VII levels (pleiotropy)	2e-28	35285134
14	rs4431046	3	135849123	rs150213942	135846911	2212	1	Ischemic stroke or fibrinogen levels (pleiotropy)	5e-28	35285134
14	rs4431046	3	135849123	rs113346874	135846911	2212	1	Dyslipidemia	3e-09	33893285
14	rs4431046	3	135849123	rs9865841	135876125	-27002	0.976973	Bioavailable testosterone levels	8e-11	34321204
14	rs4431046	3	135849123	rs9865841	135876125	-27002	0.976973	Free testosterone levels	1e-09	34321204
14	rs4431046	3	135849123	rs9865841	135876125	-27002	0.976973	Sex hormone-binding globulin levels	1e-19	34321204
14	rs4431046	3	135849123	rs9865841	135876125	-27002	0.976973	Coronary artery disease or fibrinogen levels (pleiotropy)	2e-36	35285134
14	rs4431046	3	135849123	rs6779146	135907213	-58090	0.988411	Aspartate aminotransferase levels	8e-09	34594039
14	rs4431046	3	135849123	rs1154988	135925191	-76068	0.948778	Fibrinogen	1e-16	23969696
14	rs4431046	3	135849123	rs1154988	135925191	-76068	0.948778	Coronary artery disease	7e-15	33020668
14	rs4431046	3	135849123	rs1154988	135925191	-76068	0.948778	Triglyceride levels x alcohol consumption (drinkers vs non-drinkers) interaction (2df)	7e-14	30698716
14	rs4431046	3	135849123	rs1154988	135925191	-76068	0.948778	HDL cholesterol levels x alcohol consumption (drinkers vs non-drinkers) interaction (2df)	4e-16	30698716
14	rs4431046	3	135849123	rs1154988	135925191	-76068	0.948778	LDL cholesterol levels x alcohol consumption (drinkers vs non-drinkers) interaction (2df)	6e-06	30698716
14	rs4431046	3	135849123	rs1154988	135925191	-76068	0.948778	Triglyceride levels in current drinkers	1e-07	30698716
14	rs4431046	3	135849123	rs1154988	135925191	-76068	0.948778	LDL cholesterol levels x alcohol consumption (regular vs non-regular drinkers) interaction (2df)	7e-06	30698716
14	rs4431046	3	135849123	rs1154988	135925191	-76068	0.948778	HDL cholesterol levels x alcohol consumption (regular vs non-regular drinkers) interaction (2df)	9e-17	30698716
14	rs4431046	3	135849123	rs1154988	135925191	-76068	0.948778	HDL cholesterol levels in current drinkers	2e-06	30698716
14	rs4431046	3	135849123	rs1154988	135925191	-76068	0.948778	Triglyceride levels x alcohol consumption (regular vs non-regular drinkers) interaction (2df)	1e-12	30698716
14	rs4431046	3	135849123	rs1154988	135925191	-76068	0.948778	Cardiovascular disease	1e-18	30595370
14	rs4431046	3	135849123	rs1154988	135925191	-76068	0.948778	Phospholipids to total lipids ratio in very large VLDL	2e-12	35213538
14	rs4431046	3	135849123	rs645040	135926622	-77499	0.948778	C-reactive protein levels or triglyceride levels (pleiotropy)	5e-11	27286809
14	rs4431046	3	135849123	rs645040	135926622	-77499	0.948778	Waist-hip ratio	1e-14	30239722
14	rs4431046	3	135849123	rs645040	135926622	-77499	0.948778	Alanine transaminase levels	4e-08	29403010
14	rs4431046	3	135849123	rs645040	135926622	-77499	0.948778	Alanine aminotransferase levels	2e-10	33339817
14	rs4431046	3	135849123	rs645040	135926622	-77499	0.948778	Total testosterone levels	2e-35	32042192
14	rs4431046	3	135849123	rs645040	135926622	-77499	0.948778	Serum alkaline phosphatase levels	1e-08	33339817
14	rs4431046	3	135849123	rs645040	135926622	-77499	0.948778	Medication use (HMG CoA reductase inhibitors)	2e-10	31015401
14	rs4431046	3	135849123	rs645040	135926622	-77499	0.948778	Medication use (agents acting on the renin-angiotensin system)	5e-08	31015401
14	rs4431046	3	135849123	rs645040	135926622	-77499	0.948778	Lipoprotein (a) levels	5e-22	33730874
14	rs4431046	3	135849123	rs645040	135926622	-77499	0.948778	Liver enzyme levels (alanine transaminase)	1e-31	33972514
14	rs4431046	3	135849123	rs645040	135926622	-77499	0.948778	Cholesteryl esters to total lipids ratio in IDL	2e-25	35213538
14	rs4431046	3	135849123	rs645040	135926622	-77499	0.948778	Phospholipids to total lipids ratio in IDL	2e-25	35213538
14	rs4431046	3	135849123	rs645040	135926622	-77499	0.948778	Phospholipids to total lipids ratio in very small VLDL	1e-24	35213538
14	rs4431046	3	135849123	rs645040	135926622	-77499	0.948778	Cholesterol levels in small HDL	2e-09	35213538
14	rs4431046	3	135849123	rs645040	135926622	-77499	0.948778	Cholesteryl ester levels in small HDL	1e-12	35213538
14	rs4431046	3	135849123	rs687339	135932359	-83236	0.931845	C-reactive protein levels	1e-25	31900758
14	rs4431046	3	135849123	rs687339	135932359	-83236	0.931845	Sex hormone-binding globulin levels adjusted for BMI	1e-175	32042192
14	rs4431046	3	135849123	rs687339	135932359	-83236	0.931845	Non-HDL cholesterol levels	3e-19	34887591
14	rs4431046	3	135849123	rs687339	135932359	-83236	0.931845	Sex hormone-binding globulin levels in postmenopausal women	5e-33	35192695
14	rs4431046	3	135849123	rs687339	135932359	-83236	0.931845	Sex hormone-binding globulin levels in premenopausal women	7e-26	35192695
14	rs4431046	3	135849123	rs687339	135932359	-83236	0.931845	Liver enzyme levels (alkaline phosphatase)	1e-44	33972514
14	rs4431046	3	135849123	rs687339	135932359	-83236	0.931845	C-reactive protein	1e-18	34594039
14	rs4431046	3	135849123	rs895893	135955604	-106481	0.887416	Triglyceride levels in chylomicrons and extremely large VLDL	2e-12	35213538
14	rs4431046	3	135849123	rs684773	135956305	-107182	0.881993	Total lipid levels in large VLDL	4e-12	35213538
14	rs4431046	3	135849123	rs684773	135956305	-107182	0.881993	Concentration of large VLDL particles	2e-13	35213538
14	rs4431046	3	135849123	rs684773	135956305	-107182	0.881993	Triglyceride levels in HDL	2e-13	35213538
14	rs4431046	3	135849123	rs684773	135956305	-107182	0.881993	Free cholesterol to total lipids ratio in large LDL	4e-14	35213538
14	rs4431046	3	135849123	rs684773	135956305	-107182	0.881993	Free cholesterol levels in large VLDL	2e-13	35213538
14	rs4431046	3	135849123	rs684773	135956305	-107182	0.881993	Cholesterol to total lipids ratio in IDL	7e-25	35213538
14	rs4431046	3	135849123	rs684773	135956305	-107182	0.881993	Triglycerides to total lipids ratio in IDL	6e-18	35213538
14	rs4431046	3	135849123	rs684773	135956305	-107182	0.881993	Cholesterol levels in large VLDL	6e-14	35213538
14	rs4431046	3	135849123	rs684773	135956305	-107182	0.881993	Triglyceride levels in small VLDL	2e-14	35213538
14	rs4431046	3	135849123	rs684773	135956305	-107182	0.881993	Triglyceride levels in VLDL	4e-13	35213538
14	rs4431046	3	135849123	rs684773	135956305	-107182	0.881993	Cholesterol levels in very large VLDL	7e-15	35213538
14	rs4431046	3	135849123	rs684773	135956305	-107182	0.881993	Concentration of very large VLDL particles	2e-14	35213538
14	rs4431046	3	135849123	rs684773	135956305	-107182	0.881993	Total lipid levels in very large VLDL	5e-14	35213538
14	rs4431046	3	135849123	rs684773	135956305	-107182	0.881993	Phospholipid levels in very large VLDL	2e-15	35213538
14	rs4431046	3	135849123	rs684773	135956305	-107182	0.881993	Cholesterol to total lipids ratio in very small VLDL	5e-09	35213538
14	rs4431046	3	135849123	rs684773	135956305	-107182	0.881993	Cholesterol levels in chylomicrons and extremely large VLDL	4e-16	35213538
14	rs4431046	3	135849123	rs684773	135956305	-107182	0.881993	Phospholipid levels in chylomicrons and extremely large VLDL	4e-14	35213538
14	rs4431046	3	135849123	rs684773	135956305	-107182	0.881993	Total lipid levels in chylomicrons and extremely large VLDL	5e-14	35213538
14	rs4431046	3	135849123	rs684773	135956305	-107182	0.881993	Concentration of chylomicrons and extremely large VLDL particles	2e-15	35213538
14	rs4431046	3	135849123	rs684773	135956305	-107182	0.881993	Ratio of triglycerides to phosphoglycerides	3e-16	35213538
14	rs4431046	3	135849123	rs684773	135956305	-107182	0.881993	Total triglycerides levels	3e-15	35213538
14	rs4431046	3	135849123	rs684773	135956305	-107182	0.881993	Total lipid levels in VLDL	4e-15	35213538
14	rs4431046	3	135849123	rs684773	135956305	-107182	0.881993	Free cholesterol levels in very large VLDL	7e-16	35213538
14	rs4431046	3	135849123	rs684773	135956305	-107182	0.881993	Triglyceride levels in very large VLDL	1e-12	35213538
14	rs4431046	3	135849123	rs684773	135956305	-107182	0.881993	Cholesteryl esters to total lipids ratio in very small VLDL	2e-10	35213538
14	rs4431046	3	135849123	rs684773	135956305	-107182	0.881993	Triglyceride levels in very small VLDL	1e-24	35213538
14	rs4431046	3	135849123	rs684773	135956305	-107182	0.881993	Free cholesterol levels in chylomicrons and extremely large VLDL	1e-14	35213538
14	rs4431046	3	135849123	rs684773	135956305	-107182	0.881993	Cholesteryl ester levels in chylomicrons and extremely large VLDL	5e-17	35213538
14	rs4431046	3	135849123	rs684773	135956305	-107182	0.881993	Phospholipids to total lipids ratio in medium LDL	5e-10	35213538
14	rs4431046	3	135849123	rs684773	135956305	-107182	0.881993	Triglycerides to total lipids ratio in medium LDL	6e-14	35213538
14	rs4431046	3	135849123	rs684773	135956305	-107182	0.881993	Ratio of omega-6 fatty acids to total fatty acids	1e-13	35213538
14	rs4431046	3	135849123	rs684773	135956305	-107182	0.881993	Cholesterol to total lipids ratio in small HDL	8e-15	35213538
14	rs4431046	3	135849123	rs684773	135956305	-107182	0.881993	Triglycerides to total lipids ratio in small HDL	4e-23	35213538
14	rs4431046	3	135849123	rs684773	135956305	-107182	0.881993	Free cholesterol to total lipids ratio in medium LDL	8e-19	35213538
14	rs4431046	3	135849123	rs684773	135956305	-107182	0.881993	Free cholesterol to total lipids ratio in small LDL	3e-17	35213538
14	rs4431046	3	135849123	rs684773	135956305	-107182	0.881993	Phospholipids to total lipids ratio in large VLDL	2e-18	35213538
14	rs4431046	3	135849123	rs684773	135956305	-107182	0.881993	Phospholipid levels in large VLDL	2e-14	35213538
14	rs4431046	3	135849123	rs684773	135956305	-107182	0.881993	Triglycerides to total lipids ratio in small LDL	3e-15	35213538
14	rs4431046	3	135849123	rs684773	135956305	-107182	0.881993	Triglyceride levels in small LDL	9e-18	35213538
14	rs4431046	3	135849123	rs534944	135961031	-111908	0.875218	Cholesteryl esters to total lipids ratio in small HDL	1e-18	35213538
14	rs4431046	3	135849123	rs523118	135965888	-116765	0.859096	Low density lipoprotein cholesterol levels	2e-12	34887591
14	rs4431046	3	135849123	rs523118	135965888	-116765	0.859096	Triglyceride levels in LDL	2e-19	35213538
14	rs4431046	3	135849123	rs523118	135965888	-116765	0.859096	Triglyceride levels in IDL	1e-25	35213538
14	rs4431046	3	135849123	rs523118	135965888	-116765	0.859096	Triglyceride levels in very large HDL	2e-18	35213538
14	rs4431046	3	135849123	rs523118	135965888	-116765	0.859096	Triglyceride levels in medium LDL	3e-17	35213538
14	rs4431046	3	135849123	rs523118	135965888	-116765	0.859096	Triglyceride levels in large HDL	2e-08	35213538
14	rs4431046	3	135849123	rs523118	135965888	-116765	0.859096	Triglyceride levels in large LDL	5e-20	35213538
15	rs12492498	3	152008390	rs35650976	151990779	17611	0.972384	C-reactive protein levels	5e-08	31900758
15	rs12492498	3	152008390	rs35650976	151990779	17611	0.972384	Apolipoprotein A1 levels	3e-12	32203549
15	rs12492498	3	152008390	rs1426383	152016969	-8579	0.967881	High density lipoprotein cholesterol levels	6e-16	34887591
15	rs12492498	3	152008390	rs3920075	152073055	-64665	0.96777	Alanine aminotransferase levels	5e-10	34594039
16	rs9996922	4	77437749	rs6843293	77392092	45657	0.944138	10-undecenoate (11:1n1) levels in elite athletes	3e-06	31882771
16	rs9996922	4	77437749	rs13152154	77417756	19993	0.994885	Total testosterone levels	7e-09	32042192
17	rs11097198	4	89731033	rs987469	89706643	24390	0.968495	Body fat percentage	6e-17	33980691
17	rs11097198	4	89731033	rs987469	89706643	24390	0.968495	Metabolic biomarkers (multivariate analysis)	6e-50	33980691
17	rs11097198	4	89731033	rs987469	89706643	24390	0.968495	High density lipoprotein cholesterol levels	5e-29	33980691
17	rs11097198	4	89731033	rs987469	89706643	24390	0.968495	Aspartate aminotransferase levels	4e-06	33980691
17	rs11097198	4	89731033	rs987469	89706643	24390	0.968495	Sex hormone-binding globulin levels	2e-06	33980691
17	rs11097198	4	89731033	rs987469	89706643	24390	0.968495	Triglycerides	1e-14	33980691
17	rs11097198	4	89731033	rs3822076	89709908	21125	0.972396	Hip index	1e-27	34021172
17	rs11097198	4	89731033	rs9991328	89713121	17912	0.972396	Waist-to-hip ratio adjusted for BMI (joint analysis main effects and smoking interaction)	1e-07	28443625
17	rs11097198	4	89731033	rs9991328	89713121	17912	0.972396	Waist-to-hip ratio adjusted for BMI (adjusted for smoking behaviour)	5e-09	28443625
17	rs11097198	4	89731033	rs9991328	89713121	17912	0.972396	Waist-to-hip ratio adjusted for body mass index	3e-10	25673412
17	rs11097198	4	89731033	rs9991328	89713121	17912	0.972396	Waist-to-hip ratio adjusted for BMI	5e-08	26426971
17	rs11097198	4	89731033	rs9991328	89713121	17912	0.972396	Waist-to-hip ratio adjusted for BMI (age <50)	2e-06	26426971
17	rs11097198	4	89731033	rs9991328	89713121	17912	0.972396	Waist-to-hip ratio adjusted for BMI x sex x age interaction (4df test)	2e-08	26426971
17	rs11097198	4	89731033	rs9991328	89713121	17912	0.972396	Waist-hip ratio	5e-28	30239722
17	rs11097198	4	89731033	rs9991328	89713121	17912	0.972396	Waist-to-hip ratio adjusted for BMI in non-smokers	7e-06	28443625
17	rs11097198	4	89731033	rs9991328	89713121	17912	0.972396	Type 2 diabetes	2e-09	32541925
17	rs11097198	4	89731033	rs1377290	89719368	11665	0.972396	Triglyceride levels	7e-13	33462484
17	rs11097198	4	89731033	rs1377290	89719368	11665	0.972396	Apolipoprotein A1 levels	4e-09	33462484
17	rs11097198	4	89731033	rs6824451	89723065	7968	0.976332	HDL cholesterol levels	1e-25	32203549
17	rs11097198	4	89731033	rs2167750	89730074	959	0.996052	Waist circumference adjusted for body mass index	1e-13	31669095
17	rs11097198	4	89731033	rs2167750	89730074	959	0.996052	A body shape index	1e-26	34021172
17	rs11097198	4	89731033	rs2167750	89730074	959	0.996052	Waist-hip index	3e-54	34021172
17	rs11097198	4	89731033	rs2167750	89730074	959	0.996052	HDL cholesterol	4e-21	34594039
17	rs11097198	4	89731033	rs7697644	89732876	-1843	0.984382	Red blood cell count	9e-14	32888493
17	rs11097198	4	89731033	rs7694958	89737457	-6424	0.988151	Hematocrit	1e-15	32888493
17	rs11097198	4	89731033	rs7694958	89737457	-6424	0.988151	Hemoglobin concentration	3e-19	32888493
17	rs11097198	4	89731033	rs3775380	89739808	-8775	0.968915	Fasting insulin	1e-11	34059833
17	rs11097198	4	89731033	rs13133548	89740128	-9095	0.937541	Adiponectin levels	4e-10	31178129
17	rs11097198	4	89731033	rs3822072	89741269	-10236	0.95715	Body fat percentage and triglycerides (pairwise)	1e-10	33619380
17	rs11097198	4	89731033	rs3822072	89741269	-10236	0.95715	Body fat percentage and HDL-C (pairwise)	8e-16	33619380
17	rs11097198	4	89731033	rs28418580	89742244	-11211	0.988151	Hemoglobin	2e-11	32888494
18	rs13107325	4	103188709	rs13107325	103188709	0	1	BMI	2.8e-35	449889
18	rs13107325	4	103188709	rs13107325	103188709	0	1	Extreme obesity	1.5e-213	23563609
19	rs459193	5	55806751	rs30351	55794632	12119	0.965709	Waist circumference	3e-06	31928498
19	rs459193	5	55806751	rs30351	55794632	12119	0.965709	Triglyceride levels	7e-21	31928498
19	rs459193	5	55806751	rs30351	55794632	12119	0.965709	High density lipoprotein cholesterol levels	2e-17	31928498
19	rs459193	5	55806751	rs30351	55794632	12119	0.965709	Body fat percentage	2e-12	33980691
19	rs459193	5	55806751	rs30351	55794632	12119	0.965709	Metabolic biomarkers (multivariate analysis)	2e-59	33980691
19	rs459193	5	55806751	rs30351	55794632	12119	0.965709	Sex hormone-binding globulin levels	5e-42	33980691
19	rs459193	5	55806751	rs30351	55794632	12119	0.965709	Triglycerides	9e-44	33980691
19	rs459193	5	55806751	rs30351	55794632	12119	0.965709	Alanine aminotransferase levels	7e-16	33980691
19	rs459193	5	55806751	rs157845	55796639	10112	0.955611	Red cell distribution width	1e-14	32888494
19	rs459193	5	55806751	rs30000	55803533	3218	0.970698	Waist-to-hip ratio adjusted for BMI (smoking interaction)	3e-07	28443625
19	rs459193	5	55806751	rs30000	55803533	3218	0.970698	Waist-to-hip ratio adjusted for BMI (adjusted for smoking behaviour)	3e-17	28443625
19	rs459193	5	55806751	rs30000	55803533	3218	0.970698	Waist-to-hip ratio adjusted for BMI in non-smokers	4e-16	28443625
19	rs459193	5	55806751	rs40270	55804552	2199	0.814192	Appendicular lean mass	3e-12	31761296
19	rs459193	5	55806751	rs40270	55804552	2199	0.814192	Sex hormone-binding globulin levels adjusted for BMI	2e-60	32042192
19	rs459193	5	55806751	rs40270	55804552	2199	0.814192	Total testosterone levels	2e-09	32042192
19	rs459193	5	55806751	rs40270	55804552	2199	0.814192	Mean corpuscular hemoglobin concentration	7e-13	32888493
19	rs459193	5	55806751	rs40270	55804552	2199	0.814192	Bioavailable testosterone levels	4e-10	32042192
19	rs459193	5	55806751	rs40270	55804552	2199	0.814192	Mean spheric corpuscular volume	5e-11	32888494
19	rs459193	5	55806751	rs40270	55804552	2199	0.814192	Sex hormone-binding globulin levels in postmenopausal women	7e-19	35192695
19	rs459193	5	55806751	rs40270	55804552	2199	0.814192	Platelet distribution width	1e-12	32888494
19	rs459193	5	55806751	rs40270	55804552	2199	0.814192	Cholesteryl esters to total lipids ratio in large VLDL	2e-14	35213538
19	rs459193	5	55806751	rs40270	55804552	2199	0.814192	Cholesterol to total lipids ratio in large VLDL	5e-10	35213538
19	rs459193	5	55806751	rs40270	55804552	2199	0.814192	Cholesterol to total lipids ratio in chylomicrons and extremely large VLDL	6e-10	35213538
19	rs459193	5	55806751	rs40270	55804552	2199	0.814192	Free cholesterol to total lipids ratio in very large VLDL	9e-14	35213538
19	rs459193	5	55806751	rs40270	55804552	2199	0.814192	Free cholesterol to total lipids ratio in chylomicrons and extremely large VLDL	6e-11	35213538
19	rs459193	5	55806751	rs40270	55804552	2199	0.814192	Phospholipids to total lipids ratio in medium VLDL	7e-09	35213538
19	rs459193	5	55806751	rs467022	55805639	1112	0.975393	Cholesterol esters in very large VLDL meal response (ï»¿OrNLSr)	7e-09	34610981
19	rs459193	5	55806751	rs467022	55805639	1112	0.975393	Total lipids in chylomicrons and extremely large VLDL meal response (ï»¿OrNLSr)	2e-09	34610981
19	rs459193	5	55806751	rs467022	55805639	1112	0.975393	Chylomicron and extremely large VLDL particle concentration meal response (ï»¿OrNLSr)	2e-09	34610981
19	rs459193	5	55806751	rs467022	55805639	1112	0.975393	Triglycerides levels in chylomicrons and extremely large VLDL meal response (ï»¿OrNLSr)	3e-09	34610981
19	rs459193	5	55806751	rs459193	55806751	0	1	Waist-to-hip ratio adjusted for BMI (joint analysis main effects and smoking interaction)	2e-09	28443625
19	rs459193	5	55806751	rs459193	55806751	0	1	Waist-hip ratio variance	3e-13	31453325
19	rs459193	5	55806751	rs459193	55806751	0	1	Waist-hip ratio	2e-19	31453325
19	rs459193	5	55806751	rs459193	55806751	0	1	Fasting insulin	3e-08	33402679
19	rs459193	5	55806751	rs459193	55806751	0	1	Waist-to-hip ratio adjusted for BMI	6e-10	26426971
19	rs459193	5	55806751	rs459193	55806751	0	1	Type 2 diabetes	6e-09	22885922
19	rs459193	5	55806751	rs459193	55806751	0	1	Hemoglobin concentration	6e-19	32888493
19	rs459193	5	55806751	rs459193	55806751	0	1	Waist-to-hip ratio adjusted for body mass index	5e-09	25673412
19	rs459193	5	55806751	rs459193	55806751	0	1	Coronary artery disease	2e-07	29212778
19	rs459193	5	55806751	rs459193	55806751	0	1	Platelet count	4e-08	29403010
19	rs459193	5	55806751	rs459193	55806751	0	1	Fasting blood insulin	4e-07	31217584
19	rs459193	5	55806751	rs459193	55806751	0	1	Body fat percentage and triglycerides (pairwise)	6e-10	33619380
19	rs459193	5	55806751	rs459193	55806751	0	1	Body fat percentage and HDL-C (pairwise)	4e-13	33619380
19	rs459193	5	55806751	rs459193	55806751	0	1	Body fat percentage and fasting insulin (pairwise)	1e-08	33619380
19	rs459193	5	55806751	rs459193	55806751	0	1	Pulse pressure	4e-13	33230300
19	rs459193	5	55806751	rs459193	55806751	0	1	Hypertension	2e-14	33230300
19	rs459193	5	55806751	rs459193	55806751	0	1	Waist-hip ratio and HDL-C (pairwise)	4e-25	33619380
19	rs459193	5	55806751	rs459193	55806751	0	1	Waist-hip ratio and triglycerides (pairwise)	2e-21	33619380
19	rs459193	5	55806751	rs459193	55806751	0	1	Waist-hip ratio and fasting insulin (pairwise)	4e-19	33619380
19	rs459193	5	55806751	rs459193	55806751	0	1	Waist-hip ratio and fasting glucose (pairwise)	2e-16	33619380
19	rs459193	5	55806751	rs459193	55806751	0	1	Waist-hip ratio and type 2 diabetes (pairwise)	1e-15	33619380
19	rs459193	5	55806751	rs459193	55806751	0	1	Height	3e-10	30595370
19	rs459193	5	55806751	rs459193	55806751	0	1	HDL cholesterol	2e-23	30275531
19	rs459193	5	55806751	rs459193	55806751	0	1	Urate levels	4e-22	33356394
19	rs459193	5	55806751	rs459193	55806751	0	1	Degree of unsaturation	2e-08	35213538
19	rs459193	5	55806751	rs459193	55806751	0	1	Serum albumin levels	3e-16	34594039
19	rs459193	5	55806751	rs464605	55807370	-619	1	Hematocrit	1e-11	32888494
19	rs459193	5	55806751	rs464605	55807370	-619	1	Hemoglobin	3e-18	32888494
19	rs459193	5	55806751	rs464605	55807370	-619	1	Medication use (drugs used in diabetes)	6e-10	31015401
19	rs459193	5	55806751	rs464605	55807370	-619	1	Red blood cell count	2e-08	30595370
19	rs459193	5	55806751	rs458741	55807837	-1086	0.975393	Total cholesterol in chylomicron and extremely large VLDL meal response (ï»¿OrNLSr)	6e-10	34610981
19	rs459193	5	55806751	rs458741	55807837	-1086	0.975393	Cholesterol esters in chylomicron and extremely large VLDL meal response (ï»¿OrNLSr)	1e-09	34610981
19	rs459193	5	55806751	rs458741	55807837	-1086	0.975393	Mean reticulocyte volume	2e-12	32888494
19	rs459193	5	55806751	rs392794	55808342	-1591	1	Albumin levels	4e-08	34321204
19	rs459193	5	55806751	rs392794	55808342	-1591	1	Glucose levels	3e-08	34594039
19	rs459193	5	55806751	rs465002	55808475	-1724	1	HDL cholesterol levels x alcohol consumption (drinkers vs non-drinkers) interaction (2df)	4e-21	30698716
19	rs459193	5	55806751	rs465002	55808475	-1724	1	Triglyceride levels x alcohol consumption (drinkers vs non-drinkers) interaction (2df)	6e-08	30698716
19	rs459193	5	55806751	rs465002	55808475	-1724	1	Triglyceride levels in current drinkers	8e-09	30698716
19	rs459193	5	55806751	rs465002	55808475	-1724	1	HDL cholesterol levels x alcohol consumption (regular vs non-regular drinkers) interaction (2df)	1e-15	30698716
19	rs459193	5	55806751	rs465002	55808475	-1724	1	HDL cholesterol levels	3e-06	30698716
19	rs459193	5	55806751	rs465002	55808475	-1724	1	HDL cholesterol levels in current drinkers	8e-12	30698716
19	rs459193	5	55806751	rs465002	55808475	-1724	1	Triglyceride levels x alcohol consumption (regular vs non-regular drinkers) interaction (2df)	5e-06	30698716
19	rs459193	5	55806751	rs157512	55809127	-2376	0.910188	C-reactive protein levels	1e-08	31900758
19	rs459193	5	55806751	rs157512	55809127	-2376	0.910188	Fasting glucose	5e-10	34059833
19	rs459193	5	55806751	rs157512	55809127	-2376	0.910188	A body shape index	5e-23	34021172
19	rs459193	5	55806751	rs157512	55809127	-2376	0.910188	Serum uric acid levels	8e-16	34594039
19	rs459193	5	55806751	rs256903	55809138	-2387	0.995068	Waist circumference adjusted for body mass index	1e-24	34021172
19	rs459193	5	55806751	rs256903	55809138	-2387	0.995068	Medication use (agents acting on the renin-angiotensin system)	3e-11	34594039
19	rs459193	5	55806751	rs173964	55809465	-2714	1	Total cholesterol in very large VLDL meal response (ï»¿OrNLSr)	1e-08	34610981
19	rs459193	5	55806751	rs173964	55809465	-2714	1	Free cholesterol in very large VLDL meal response (ï»¿OrNLSr)	2e-08	34610981
19	rs459193	5	55806751	rs173964	55809465	-2714	1	Free cholesterol in chylomicron and extremely large VLDL meal response (ï»¿OrNLSr)	4e-09	34610981
19	rs459193	5	55806751	rs173964	55809465	-2714	1	Phospholipid levels in chylomicrons and extremely large VLDL meal response (ï»¿OrNLSr)	5e-09	34610981
19	rs459193	5	55806751	rs256904	55810305	-3554	1	Systolic blood pressure	3e-12	30578418
19	rs459193	5	55806751	rs465983	55812130	-5379	0.870463	Body fat distribution (leg fat ratio)	5e-14	30664634
19	rs459193	5	55806751	rs465983	55812130	-5379	0.870463	Body fat distribution (trunk fat ratio)	2e-18	30664634
19	rs459193	5	55806751	rs465983	55812130	-5379	0.870463	Glycated haemoglobin HbA1c levels adjusted for BMI	1e-09	34951656
19	rs459193	5	55806751	rs465983	55812130	-5379	0.870463	Fasting insulin adjusted for BMI	3e-16	34951656
19	rs459193	5	55806751	rs465983	55812130	-5379	0.870463	Waist-hip index	2e-31	34021172
19	rs459193	5	55806751	rs465983	55812130	-5379	0.870463	Hip index	2e-09	34021172
20	rs34088804	5	90210432	rs58729412	90169070	41362	0.851775	Sex hormone-binding globulin levels adjusted for BMI	2e-13	32042192
20	rs34088804	5	90210432	rs58729412	90169070	41362	0.851775	Sex hormone-binding globulin levels	3e-11	32042192
20	rs34088804	5	90210432	rs13155267	90193468	16964	0.936491	Blood urea nitrogen levels	7e-13	34594039
20	rs34088804	5	90210432	rs57190680	90206185	4247	0.994691	Height	2e-09	30595370
20	rs34088804	5	90210432	rs3105793	90226061	-15629	0.978562	Glycine levels	4e-08	30837465
20	rs34088804	5	90210432	rs6891672	90243899	-33467	0.825714	Methionine levels	3e-14	33414548
21	rs4705938	5	131694077	rs72793278	131561372	132705	0.850076	Brain morphology (MOSTest)	3e-09	32665545
21	rs4705938	5	131694077	rs113823725	131563501	130576	0.806093	Serum levels of protein C1QTNF5	1e-16	35078996
21	rs4705938	5	131694077	rs11955347	131567924	126153	0.806093	Blood protein levels	9e-24	29875488
21	rs4705938	5	131694077	rs2089855	131573529	120548	0.812869	Whole brain restricted isotropic diffusion (multivariate analysis)	7e-15	35505052
21	rs4705938	5	131694077	rs2089855	131573529	120548	0.812869	Whole brain restricted directional diffusion (multivariate analysis)	1e-13	35505052
21	rs4705938	5	131694077	rs112537099	131591725	102352	0.817169	Youthful appearance (self-reported)	6e-10	32339537
21	rs4705938	5	131694077	rs7735891	131597005	97072	0.834881	Height	7e-08	28552196
21	rs4705938	5	131694077	rs7735891	131597005	97072	0.834881	Appendicular lean mass	1e-42	33097823
21	rs4705938	5	131694077	rs10479000	131607402	86675	0.834881	Hexadecenoylcarnitine levels	2e-10	35888728
21	rs4705938	5	131694077	rs72795121	131638324	55753	0.979542	Basophil count	1e-09	32888493
21	rs4705938	5	131694077	rs72795121	131638324	55753	0.979542	Lysoalkylphosphatidylcholine (O-24:0) levels	8e-11	35668104
21	rs4705938	5	131694077	rs11950562	131652529	41548	0.995891	Blood metabolite levels	7e-11	24816252
21	rs4705938	5	131694077	rs11950562	131652529	41548	0.995891	Mean platelet volume	3e-33	27863252
21	rs4705938	5	131694077	rs11950562	131652529	41548	0.995891	Asthma and cardiovascular disease	4e-09	35126453
21	rs4705938	5	131694077	rs11950562	131652529	41548	0.995891	Platelet count	9e-22	34469753
21	rs4705938	5	131694077	rs56399423	131672657	21420	0.806057	Inflammatory bowel disease	4e-43	26192919
21	rs4705938	5	131694077	rs1050152	131676320	17757	0.803254	Nasal polyps	1e-08	30643255
21	rs4705938	5	131694077	rs11242109	131677047	17030	0.983678	Serum metabolite levels	5e-13	33031748
21	rs4705938	5	131694077	rs11242109	131677047	17030	0.983678	Monocyte count	5e-33	32888493
21	rs4705938	5	131694077	rs11242109	131677047	17030	0.983678	White blood cell count	5e-72	32888493
21	rs4705938	5	131694077	rs11242109	131677047	17030	0.983678	Neutrophil count	1e-24	34469753
21	rs4705938	5	131694077	rs11242109	131677047	17030	0.983678	acne vulgaris	3e-10	35132056
21	rs4705938	5	131694077	rs11242109	131677047	17030	0.983678	Total omega-3 fatty acid levels	3e-09	35692035
21	rs4705938	5	131694077	rs11242109	131677047	17030	0.983678	Glycine levels	9e-09	35213538
21	rs4705938	5	131694077	rs11242109	131677047	17030	0.983678	Omega-3 fatty acid levels	3e-09	35213538
21	rs4705938	5	131694077	rs10075801	131677642	16435	0.98358	Sum neutrophil eosinophil counts	4e-22	27863252
21	rs4705938	5	131694077	rs10075801	131677642	16435	0.98358	Myeloid white cell count	5e-25	27863252
21	rs4705938	5	131694077	rs10075801	131677642	16435	0.98358	Granulocyte count	8e-23	27863252
21	rs4705938	5	131694077	rs10075801	131677642	16435	0.98358	Sum basophil neutrophil counts	2e-16	27863252
21	rs4705938	5	131694077	rs10075801	131677642	16435	0.98358	Ratio of omega-6 fatty acids to omega-3 fatty acids	4e-09	35213538
21	rs4705938	5	131694077	rs4705938	131694077	0	1	Intracranial aneurysm	3e-10	33199917
21	rs4705938	5	131694077	rs4705938	131694077	0	1	Lung function (FVC)	4e-17	30595370
21	rs4705938	5	131694077	rs2631367	131705458	-11381	0.983678	Pyruvate levels	5e-19	35213538
21	rs4705938	5	131694077	rs10060615	131708877	-14800	0.98358	Diastolic blood pressure	6e-09	30578418
22	rs1128287	5	176728458	rs28419182	176728400	58	0.993184	Blood protein levels	6e-06	30072576
22	rs1128287	5	176728458	rs28419182	176728400	58	0.993184	Triglycerides	4e-08	34594039
22	rs1128287	5	176728458	rs28419182	176728400	58	0.993184	Serum uric acid levels	3e-19	34594039
22	rs1128287	5	176728458	rs1128287	176728458	0	1	Sex hormone-binding globulin levels adjusted for BMI	2e-09	32042192
22	rs1128287	5	176728458	rs1128287	176728458	0	1	Sex hormone-binding globulin levels	9e-08	32042192
22	rs1128287	5	176728458	rs28362590	176731452	-2994	0.891198	Diastolic blood pressure	9e-10	30224653
22	rs1128287	5	176728458	rs28362590	176731452	-2994	0.891198	Urate levels	1e-09	31578528
22	rs1128287	5	176728458	rs28362590	176731452	-2994	0.891198	Glutamine levels	5e-08	35213538
23	rs7766106	6	127455138	rs6916318	127435106	20032	0.859624	Triglyceride levels	2e-40	32203549
23	rs7766106	6	127455138	rs6916318	127435106	20032	0.859624	Aspartate aminotransferase levels	3e-08	33547301
23	rs7766106	6	127455138	rs6916318	127435106	20032	0.859624	Nonalcoholic fatty liver disease (imputed)	4e-08	35047847
23	rs7766106	6	127455138	rs6916318	127435106	20032	0.859624	Hip index	2e-11	34021172
23	rs7766106	6	127455138	rs6916318	127435106	20032	0.859624	Liver enzyme levels (gamma-glutamyl transferase)	5e-13	33972514
23	rs7766106	6	127455138	rs6916318	127435106	20032	0.859624	Hip circumference adjusted for BMI	4e-09	34021172
23	rs7766106	6	127455138	rs1936800	127436064	19074	0.880735	Triglycerides	3e-08	24097068
23	rs7766106	6	127455138	rs1936800	127436064	19074	0.880735	HDL cholesterol	3e-10	24097068
23	rs7766106	6	127455138	rs1936800	127436064	19074	0.880735	Low density lipoprotein cholesterol levels	9e-06	29507422
23	rs7766106	6	127455138	rs1936800	127436064	19074	0.880735	HDL cholesterol levels	2e-08	30926973
23	rs7766106	6	127455138	rs1936800	127436064	19074	0.880735	High density lipoprotein cholesterol levels	5e-06	29507422
23	rs7766106	6	127455138	rs1936800	127436064	19074	0.880735	Renal function-related traits (BUN)	1e-11	22797727
23	rs7766106	6	127455138	rs1936800	127436064	19074	0.880735	Free cholesterol to total lipids ratio in small LDL	3e-08	35213538
23	rs7766106	6	127455138	rs2800708	127437617	17521	0.834503	Triglyceride levels in HDL	2e-08	35213538
23	rs7766106	6	127455138	rs2800708	127437617	17521	0.834503	Triglyceride levels in very small VLDL	2e-10	35213538
23	rs7766106	6	127455138	rs2800708	127437617	17521	0.834503	Triglycerides to total lipids ratio in medium HDL	2e-15	35213538
23	rs7766106	6	127455138	rs2800708	127437617	17521	0.834503	Phospholipids to total lipids ratio in large VLDL	2e-09	35213538
23	rs7766106	6	127455138	rs2800709	127439297	15841	0.863712	Red blood cell count	1e-34	32888493
23	rs7766106	6	127455138	rs2800709	127439297	15841	0.863712	Triglyceride levels in LDL	1e-08	35213538
23	rs7766106	6	127455138	rs2800709	127439297	15841	0.863712	Triglyceride levels in medium LDL	5e-10	35213538
23	rs7766106	6	127455138	rs2800709	127439297	15841	0.863712	Triglycerides to total lipids ratio in small HDL	2e-16	35213538
23	rs7766106	6	127455138	rs2800709	127439297	15841	0.863712	Triglyceride levels in small LDL	1e-12	35213538
23	rs7766106	6	127455138	rs2800709	127439297	15841	0.863712	Varicose veins	1e-10	34594039
23	rs7766106	6	127455138	rs9482770	127443092	12046	0.826098	Heel bone mineral density	1e-280	30598549
23	rs7766106	6	127455138	rs9482770	127443092	12046	0.826098	Pancreas volume	3e-14	34128465
23	rs7766106	6	127455138	rs9482770	127443092	12046	0.826098	Glutamine levels	8e-15	35213538
23	rs7766106	6	127455138	rs9482771	127446610	8528	1	Hematocrit	6e-22	32888494
23	rs7766106	6	127455138	rs9482771	127446610	8528	1	Hemoglobin concentration	9e-44	32888493
23	rs7766106	6	127455138	rs9482771	127446610	8528	1	Hemoglobin	4e-24	32888494
23	rs7766106	6	127455138	rs9482771	127446610	8528	1	Blood urea nitrogen levels	3e-61	34594039
23	rs7766106	6	127455138	rs9482772	127446790	8348	0.826098	Predicted visceral adipose tissue	9e-12	31501611
23	rs7766106	6	127455138	rs9482772	127446790	8348	0.826098	Cholesterol to total lipids ratio in very small VLDL	1e-08	35213538
23	rs7766106	6	127455138	rs9482772	127446790	8348	0.826098	Cholesteryl esters to total lipids ratio in very small VLDL	1e-09	35213538
23	rs7766106	6	127455138	rs9482772	127446790	8348	0.826098	Osteoporosis	2e-09	34594039
23	rs7766106	6	127455138	rs1936807	127448249	6889	0.89327	Hemoglobin levels	7e-24	32327693
23	rs7766106	6	127455138	rs1936807	127448249	6889	0.89327	Triglycerides x physical activity interaction (2df test)	2e-12	30670697
23	rs7766106	6	127455138	rs1936807	127448249	6889	0.89327	Waist circumference adjusted for BMI (joint analysis main effects and physical activity interaction)	1e-09	28448500
23	rs7766106	6	127455138	rs1936807	127448249	6889	0.89327	Waist circumference adjusted for BMI in active individuals	2e-10	28448500
23	rs7766106	6	127455138	rs1936807	127448249	6889	0.89327	Lymphocyte count	6e-12	32888494
23	rs7766106	6	127455138	rs1474696	127449246	5892	0.888696	Fasting insulin	3e-16	34059833
23	rs7766106	6	127455138	rs1474696	127449246	5892	0.888696	Bone stiffness index	1e-06	36329257
23	rs7766106	6	127455138	rs1936806	127451665	3473	0.822563	Waist-to-hip ratio adjusted for BMI	3e-79	31669095
23	rs7766106	6	127455138	rs1936806	127451665	3473	0.822563	Ratio of apolipoprotein B to apolipoprotein A1 levels	1e-09	35213538
23	rs7766106	6	127455138	rs1936806	127451665	3473	0.822563	VLDL cholesterol levels	5e-09	35213538
23	rs7766106	6	127455138	rs1936806	127451665	3473	0.822563	Cholesterol levels in chylomicrons and extremely large VLDL	5e-14	35213538
23	rs7766106	6	127455138	rs1936806	127451665	3473	0.822563	Total lipid levels in chylomicrons and extremely large VLDL	1e-13	35213538
23	rs7766106	6	127455138	rs1936806	127451665	3473	0.822563	Phospholipid levels in small VLDL	6e-09	35213538
23	rs7766106	6	127455138	rs1936806	127451665	3473	0.822563	Free cholesterol levels in chylomicrons and extremely large VLDL	3e-13	35213538
23	rs7766106	6	127455138	rs1936806	127451665	3473	0.822563	Cholesteryl ester levels in chylomicrons and extremely large VLDL	7e-14	35213538
23	rs7766106	6	127455138	rs1936806	127451665	3473	0.822563	Triglyceride levels in chylomicrons and extremely large VLDL	9e-13	35213538
23	rs7766106	6	127455138	rs1936806	127451665	3473	0.822563	Cholesteryl ester levels in small VLDL	8e-09	35213538
23	rs7766106	6	127455138	rs1936806	127451665	3473	0.822563	Phospholipid levels in medium VLDL	8e-09	35213538
23	rs7766106	6	127455138	rs1936806	127451665	3473	0.822563	Concentration of medium VLDL particles	2e-09	35213538
23	rs7766106	6	127455138	rs1936806	127451665	3473	0.822563	Total lipid levels in small VLDL	4e-12	35213538
23	rs7766106	6	127455138	rs1936806	127451665	3473	0.822563	Concentration of small VLDL particles	6e-13	35213538
23	rs7766106	6	127455138	rs1936805	127452116	3022	0.888696	Waist-to-hip ratio adjusted for BMI (joint analysis main effects and smoking interaction)	2e-12	28443625
23	rs7766106	6	127455138	rs1936805	127452116	3022	0.888696	Waist-to-hip ratio adjusted for BMI (adjusted for smoking behaviour)	5e-07	28443625
23	rs7766106	6	127455138	rs1936805	127452116	3022	0.888696	Waist-to-hip ratio adjusted for body mass index	4e-30	25673412
23	rs7766106	6	127455138	rs1936805	127452116	3022	0.888696	Waist-to-hip ratio adjusted for BMI in non-smokers	7e-13	28443625
23	rs7766106	6	127455138	rs1936805	127452116	3022	0.888696	Waist-hip ratio	5e-08	30575882
23	rs7766106	6	127455138	rs2800710	127452581	2557	0.888696	Concentration of chylomicrons and extremely large VLDL particles	2e-13	35213538
23	rs7766106	6	127455138	rs2800710	127452581	2557	0.888696	Concentration of VLDL particles	1e-10	35213538
23	rs7766106	6	127455138	rs2800710	127452581	2557	0.888696	Waist-hip index	6e-95	34021172
23	rs7766106	6	127455138	rs2745353	127452935	2203	0.888696	Waist circumference adjusted for BMI (joint analysis main effects and smoking interaction)	3e-12	28443625
23	rs7766106	6	127455138	rs2745353	127452935	2203	0.888696	Waist circumference adjusted for BMI (adjusted for smoking behaviour)	6e-10	28443625
23	rs7766106	6	127455138	rs2745353	127452935	2203	0.888696	Waist circumference adjusted for body mass index	3e-06	25673412
23	rs7766106	6	127455138	rs2745353	127452935	2203	0.888696	Waist-to-hip ratio adjusted for BMI x sex x age interaction (4df test)	4e-39	26426971
23	rs7766106	6	127455138	rs2745353	127452935	2203	0.888696	Waist circumference adjusted for BMI in non-smokers	4e-12	28443625
23	rs7766106	6	127455138	rs2745353	127452935	2203	0.888696	Cholesteryl esters to total lipids ratio in large HDL	5e-11	35213538
23	rs7766106	6	127455138	rs2745353	127452935	2203	0.888696	Average diameter for VLDL particles	7e-16	35213538
23	rs7766106	6	127455138	rs2745353	127452935	2203	0.888696	Cholesteryl ester levels in very large VLDL	1e-14	35213538
23	rs7766106	6	127455138	rs2186037	127455029	109	0.89327	Total lipid levels in large VLDL	2e-17	35213538
23	rs7766106	6	127455138	rs2186037	127455029	109	0.89327	Concentration of large VLDL particles	3e-17	35213538
23	rs7766106	6	127455138	rs2186037	127455029	109	0.89327	Cholesteryl ester levels in large VLDL	2e-13	35213538
23	rs7766106	6	127455138	rs2186037	127455029	109	0.89327	Free cholesterol levels in large VLDL	3e-17	35213538
23	rs7766106	6	127455138	rs2186037	127455029	109	0.89327	Triglycerides to total lipids ratio in large HDL	4e-15	35213538
23	rs7766106	6	127455138	rs2186037	127455029	109	0.89327	Cholesterol levels in large VLDL	1e-15	35213538
23	rs7766106	6	127455138	rs2186037	127455029	109	0.89327	Phospholipid levels in VLDL	6e-13	35213538
23	rs7766106	6	127455138	rs2186037	127455029	109	0.89327	Triglyceride levels in VLDL	3e-16	35213538
23	rs7766106	6	127455138	rs2186037	127455029	109	0.89327	Cholesterol levels in very large VLDL	9e-16	35213538
23	rs7766106	6	127455138	rs2186037	127455029	109	0.89327	Total lipid levels in very large VLDL	6e-17	35213538
23	rs7766106	6	127455138	rs2186037	127455029	109	0.89327	Concentration of very large VLDL particles	3e-17	35213538
23	rs7766106	6	127455138	rs2186037	127455029	109	0.89327	Ratio of triglycerides to phosphoglycerides	9e-19	35213538
23	rs7766106	6	127455138	rs2186037	127455029	109	0.89327	Total triglycerides levels	3e-15	35213538
23	rs7766106	6	127455138	rs2186037	127455029	109	0.89327	Free cholesterol levels in VLDL	1e-11	35213538
23	rs7766106	6	127455138	rs2186037	127455029	109	0.89327	Total lipid levels in VLDL	2e-14	35213538
23	rs7766106	6	127455138	rs2186037	127455029	109	0.89327	Free cholesterol levels in very large VLDL	3e-16	35213538
23	rs7766106	6	127455138	rs2186037	127455029	109	0.89327	Phospholipid levels in very large VLDL	8e-17	35213538
23	rs7766106	6	127455138	rs2186037	127455029	109	0.89327	Triglyceride levels in very large VLDL	4e-17	35213538
23	rs7766106	6	127455138	rs2186037	127455029	109	0.89327	Phospholipids to total lipids ratio in medium HDL	3e-11	35213538
23	rs7766106	6	127455138	rs2186037	127455029	109	0.89327	Total lipid levels in medium VLDL	1e-11	35213538
23	rs7766106	6	127455138	rs2186037	127455029	109	0.89327	Triglyceride levels in medium VLDL	5e-16	35213538
23	rs7766106	6	127455138	rs2186037	127455029	109	0.89327	Triglyceride levels in large VLDL	2e-17	35213538
23	rs7766106	6	127455138	rs2186037	127455029	109	0.89327	Phospholipid levels in large VLDL	1e-17	35213538
23	rs7766106	6	127455138	rs7766106	127455138	0	1	Cleft lip with or without cleft palate x maternal periconceptional vitamin use interaction (parent of origin effect)	6e-06	31372216
23	rs7766106	6	127455138	rs7766106	127455138	0	1	Waist-to-hip ratio adjusted for BMI (joint analysis for main effect and physical activity interaction)	4e-26	28448500
23	rs7766106	6	127455138	rs7766106	127455138	0	1	Waist-to-hip ratio adjusted for BMI in active individuals	4e-06	28448500
23	rs7766106	6	127455138	rs2489623	127455821	-683	0.851952	Blood protein levels	4e-28	29875488
23	rs7766106	6	127455138	rs2489623	127455821	-683	0.851952	Waist circumference	3e-08	25673412
23	rs7766106	6	127455138	rs9285458	127463645	-8507	0.883328	Serum levels of protein RSPO3	4e-84	35078996
23	rs7766106	6	127455138	rs1892172	127476516	-21378	0.821244	HDL cholesterol levels x long total sleep time interaction (2df test)	2e-11	31719535
23	rs7766106	6	127455138	rs1892172	127476516	-21378	0.821244	Waist-to-hip ratio adjusted for BMI (additive genetic model)	3e-47	30778226
23	rs7766106	6	127455138	rs4620145	127490524	-35386	0.873576	R-spondin-3 levels	6e-40	36168886
23	rs7766106	6	127455138	rs7742668	127493141	-38003	0.873576	HDL cholesterol levels x short total sleep time interaction (2df test)	1e-10	31719535
23	rs7766106	6	127455138	rs6569474	127493611	-38473	0.814513	Metabolite levels	1e-08	21909109
24	rs961329826	6	131871861	rs2608917	131871956	-95	0.99	Serum metabolite levels	4e-11	35347128
25	rs474513	6	160770312	rs622217	160766770	3542	0.861765	Waist-to-hip ratio adjusted for BMI	4e-24	30575882
25	rs474513	6	160770312	rs622217	160766770	3542	0.861765	Waist-hip ratio	5e-08	30575882
25	rs474513	6	160770312	rs622217	160766770	3542	0.861765	Type 2 diabetes	2e-10	28869590
25	rs474513	6	160770312	rs520829	160767905	2407	0.931631	Lipoprotein (a) levels	3e-29	28512139
25	rs474513	6	160770312	rs520829	160767905	2407	0.931631	Total testosterone levels	2e-16	32042192
25	rs474513	6	160770312	rs555754	160769423	889	0.9736	Sex hormone-binding globulin levels	2e-36	32042192
25	rs474513	6	160770312	rs555754	160769423	889	0.9736	Sex hormone-binding globulin levels adjusted for BMI	2e-59	32042192
25	rs474513	6	160770312	rs555754	160769423	889	0.9736	Pulse pressure	1e-11	30224653
25	rs474513	6	160770312	rs555754	160769423	889	0.9736	Sex hormone-binding globulin levels in postmenopausal women	1e-17	35192695
25	rs474513	6	160770312	rs555754	160769423	889	0.9736	Sex hormone-binding globulin levels in premenopausal women	1e-09	35192695
25	rs474513	6	160770312	rs555754	160769423	889	0.9736	A body shape index	2e-15	34021172
25	rs474513	6	160770312	rs668871	160769811	501	0.966245	Height	6e-38	30595370
25	rs474513	6	160770312	rs668871	160769811	501	0.966245	Appendicular lean mass	1e-27	33097823
25	rs474513	6	160770312	rs668871	160769811	501	0.966245	Weight	2e-26	34594039
25	rs474513	6	160770312	rs541091	160770552	-240	1	X-13844 levels	1e-15	35347128
25	rs474513	6	160770312	rs505870	160771363	-1051	1	Urate levels	5e-11	33356394
25	rs474513	6	160770312	rs505870	160771363	-1051	1	Serum uric acid levels	2e-10	34594039
25	rs474513	6	160770312	rs539958	160772842	-2530	1	Body fat percentage and LDL-C (pairwise)	5e-10	33619380
25	rs474513	6	160770312	rs539958	160772842	-2530	1	Body mass index and LDL-C (pairwise)	2e-11	33619380
25	rs474513	6	160770312	rs539958	160772842	-2530	1	Body mass index and triglycerides (pairwise)	1e-14	33619380
25	rs474513	6	160770312	rs539958	160772842	-2530	1	Body fat percentage and triglycerides (pairwise)	2e-12	33619380
25	rs474513	6	160770312	rs539958	160772842	-2530	1	Body mass index and systole blood pressure (pairwise)	7e-10	33619380
25	rs474513	6	160770312	rs539958	160772842	-2530	1	Body mass index and coronary artery disease (pairwise)	3e-10	33619380
25	rs474513	6	160770312	rs487152	160774486	-4174	1	Body mass index	3e-11	30239722
25	rs474513	6	160770312	rs543159	160776017	-5705	0.973645	Glycine levels	4e-10	30837465
25	rs474513	6	160770312	rs675162	160776325	-6013	0.988566	Hip circumference adjusted for BMI	2e-17	34021172
25	rs474513	6	160770312	rs673736	160776653	-6341	0.984781	Waist-hip index	1e-20	34021172
25	rs474513	6	160770312	rs3127574	160791370	-21058	0.875619	Body mass index (age>50)	2e-08	26426971
25	rs474513	6	160770312	rs3127574	160791370	-21058	0.875619	Body mass index x sex x age interaction (4df test)	3e-07	26426971
25	rs474513	6	160770312	rs3105749	160820978	-50666	0.871864	Low density lipoprotein cholesterol levels	3e-06	29507422
25	rs474513	6	160770312	rs3105749	160820978	-50666	0.871864	Triglycerides	4e-08	29507422
25	rs474513	6	160770312	rs3105749	160820978	-50666	0.871864	Total cholesterol levels	3e-06	29507422
26	rs4948102	7	56097265	rs4535700	56045448	51817	0.925447	Plasma free amino acid levels (adjusted for twenty other PFAAs)	5e-22	30659259
26	rs4948102	7	56097265	rs4535700	56045448	51817	0.925447	Plasma free amino acid levels	4e-21	30659259
26	rs4948102	7	56097265	rs4535700	56045448	51817	0.925447	Macular telangiectasia type 2	7e-08	28250457
26	rs4948102	7	56097265	rs4948097	56056571	40694	0.925447	Neutrophil count	3e-11	32888493
26	rs4948102	7	56097265	rs4948097	56056571	40694	0.925447	White blood cell count	3e-16	32888493
26	rs4948102	7	56097265	rs4689	56067016	30249	0.925447	Glycine levels	3e-12	30837465
26	rs4948102	7	56097265	rs7800001	56072010	25255	0.935326	Alanine aminotransferase levels	3e-09	33462484
26	rs4948102	7	56097265	rs4948099	56072250	25015	0.920227	Liver enzyme levels (alanine transaminase)	4e-10	33972514
26	rs4948102	7	56097265	rs4948100	56072841	24424	0.841712	Estimated glomerular filtration rate	1e-08	31015462
26	rs4948102	7	56097265	rs4947534	56079094	18171	0.994878	Blood metabolite levels	2e-14	24816252
26	rs4948102	7	56097265	rs4947534	56079094	18171	0.994878	Amino acid levels	4e-18	26068415
26	rs4948102	7	56097265	rs4947534	56079094	18171	0.994878	Serine levels	4e-67	33414548
26	rs4948102	7	56097265	rs4948102	56097265	0	1	Plasma homocysteine levels (post-methionine load test)	1e-16	24651765
26	rs4948102	7	56097265	rs6955423	56099352	-2087	1	Serum metabolite levels	8e-21	33031748
27	rs45446698	7	99332948	rs148982377	99075038	257910	0.817202	Sex hormone levels	2e-14	26014426
27	rs45446698	7	99332948	rs148982377	99075038	257910	0.817202	Free testosterone levels	5e-14	34321204
27	rs45446698	7	99332948	rs148982377	99075038	257910	0.817202	Bioavailable testosterone levels	4e-13	34321204
27	rs45446698	7	99332948	rs45446698	99332948	0	1	Urinary metabolite modules (eigenmetabolites) in chronic kidney disease	1e-10	31959995
27	rs45446698	7	99332948	rs45446698	99332948	0	1	Urinary metabolite levels in chronic kidney disease	4e-12	31959995
27	rs45446698	7	99332948	rs45446698	99332948	0	1	Heel bone mineral density	2e-20	30598549
27	rs45446698	7	99332948	rs45446698	99332948	0	1	Serum metabolite levels	4e-49	33031748
27	rs45446698	7	99332948	rs45446698	99332948	0	1	Height	7e-33	30595370
27	rs45446698	7	99332948	rs45446698	99332948	0	1	Offspring birth weight	2e-17	31043758
27	rs45446698	7	99332948	rs45446698	99332948	0	1	Blood protein levels	5e-74	29875488
27	rs45446698	7	99332948	rs45446698	99332948	0	1	Total testosterone levels	2E-635	32042192
27	rs45446698	7	99332948	rs45446698	99332948	0	1	Estrone-3-glucuronide levels	3e-18	33495599
27	rs45446698	7	99332948	rs45446698	99332948	0	1	Estradiol levels	8e-14	32042192
27	rs45446698	7	99332948	rs45446698	99332948	0	1	Testosterone levels	1e-136	33462484
27	rs45446698	7	99332948	rs45446698	99332948	0	1	Urate levels	1e-10	33462484
27	rs45446698	7	99332948	rs45446698	99332948	0	1	Testosterone levels in postmenopausal women	1e-104	35192695
27	rs45446698	7	99332948	rs45446698	99332948	0	1	Testosterone levels in premenopausal women	6e-133	35192695
27	rs45446698	7	99332948	rs45446698	99332948	0	1	16a-hydroxy DHEA 3-sulfate levels in elite athletes	3e-13	31882771
27	rs45446698	7	99332948	rs45446698	99332948	0	1	Androstenediol (3alpha, 17alpha) monosulfate (3) levels in elite athletes	2e-13	31882771
27	rs45446698	7	99332948	rs45446698	99332948	0	1	C-reactive protein levels	1e-12	33462484
27	rs45446698	7	99332948	rs45446698	99332948	0	1	5alpha-androstan-3alpha,17beta-diol monosulfate (1) levels in elite athletes	1e-23	31882771
27	rs45446698	7	99332948	rs45446698	99332948	0	1	5alpha-androstan-3beta,17beta-diol disulfate levels in elite athletes	3e-06	31882771
27	rs45446698	7	99332948	rs45446698	99332948	0	1	Andro steroid monosulfate C19H28O6S (1) levels in elite athletes	3e-13	31882771
27	rs45446698	7	99332948	rs45446698	99332948	0	1	Androsterone sulfate levels in elite athletes	5e-31	31882771
27	rs45446698	7	99332948	rs45446698	99332948	0	1	Epiandrosterone sulfate levels in elite athletes	3e-24	31882771
27	rs45446698	7	99332948	rs45446698	99332948	0	1	X-21470 levels	3e-16	35347128
27	rs45446698	7	99332948	rs45446698	99332948	0	1	X-24574 levels	1e-37	35347128
27	rs45446698	7	99332948	rs45446698	99332948	0	1	X-24947 levels	2e-41	35347128
27	rs45446698	7	99332948	rs45446698	99332948	0	1	Metabolonic lactone sulfate levels	4e-54	35347128
27	rs45446698	7	99332948	rs45446698	99332948	0	1	Tauro-beta-muricholate levels in elite athletes	8e-07	31882771
27	rs45446698	7	99332948	rs45446698	99332948	0	1	Androsterone sulfate levels	0	35347128
27	rs45446698	7	99332948	rs45446698	99332948	0	1	X-21410 levels	1e-94	35347128
27	rs45446698	7	99332948	rs45446698	99332948	0	1	Epiandrosterone sulfate levels	8e-285	35347128
27	rs45446698	7	99332948	rs45446698	99332948	0	1	Androstenediol (3beta,17beta) disulfate (1) levels	2e-17	35347128
27	rs45446698	7	99332948	rs45446698	99332948	0	1	5alpha-androstan-3alpha,17beta-diol monosulfate (1) levels	5e-243	35347128
27	rs45446698	7	99332948	rs45446698	99332948	0	1	5alpha-androstan-3beta,17alpha-diol disulfate levels	2e-38	35347128
27	rs45446698	7	99332948	rs45446698	99332948	0	1	5alpha-androstan-3beta,17beta-diol monosulfate (2) levels	2e-160	35347128
27	rs45446698	7	99332948	rs45446698	99332948	0	1	Androstenediol (3alpha, 17alpha) monosulfate (3) levels	3e-141	35347128
27	rs45446698	7	99332948	rs45446698	99332948	0	1	Androstenediol (3beta,17beta) monosulfate (2) levels	3e-24	35347128
27	rs45446698	7	99332948	rs45446698	99332948	0	1	Andro steroid monosulfate C19H28O6S (1) levels	2e-121	35347128
27	rs45446698	7	99332948	rs45446698	99332948	0	1	16a-hydroxy DHEA 3-sulfate levels	2e-222	35347128
28	rs111865019	7	106812246	rs62483619	106796537	15709	0.854183	Calcium levels	2e-17	34594039
28	rs111865019	7	106812246	rs2283038	106835410	-23164	0.884649	Triglyceride levels	4e-08	34887591
28	rs111865019	7	106812246	rs3801964	106836242	-23996	0.889609	Serum uric acid levels	7e-09	34594039
28	rs111865019	7	106812246	rs12672451	106853817	-41571	0.873116	Macular thickness	2e-10	30535121
28	rs111865019	7	106812246	rs62483627	106856002	-43756	0.873116	Atrial fibrillation	5e-09	29892015
29	rs9987289	8	9183358	rs6984305	9178268	5090	0.812647	HDL cholesterol levels x long total sleep time interaction (2df test)	3e-28	31719535
29	rs9987289	8	9183358	rs6984305	9178268	5090	0.812647	Serum alkaline phosphatase levels	2e-16	31666285
29	rs9987289	8	9183358	rs6984305	9178268	5090	0.812647	Liver enzyme levels (alkaline phosphatase)	2e-10	22001757
29	rs9987289	8	9183358	rs6984305	9178268	5090	0.812647	X-12844 levels	4e-12	35347128
29	rs9987289	8	9183358	rs2126264	9179298	4060	0.832702	Heel bone mineral density	8e-16	30598549
29	rs9987289	8	9183358	rs2169387	9181395	1963	0.875404	Low density lipoprotein cholesterol levels	7e-12	29507422
29	rs9987289	8	9183358	rs2169387	9181395	1963	0.875404	HDL cholesterol levels x short total sleep time interaction (2df test)	3e-39	31719535
29	rs9987289	8	9183358	rs2169387	9181395	1963	0.875404	LDL cholesterol levels x short total sleep time interaction (2df test)	6e-10	31719535
29	rs9987289	8	9183358	rs2169387	9181395	1963	0.875404	High density lipoprotein cholesterol levels	5e-33	29507422
29	rs9987289	8	9183358	rs2169387	9181395	1963	0.875404	LDL cholesterol	3e-16	25961943
29	rs9987289	8	9183358	rs2169387	9181395	1963	0.875404	Triglycerides	9e-06	29507422
29	rs9987289	8	9183358	rs2169387	9181395	1963	0.875404	Total cholesterol levels	8e-17	29507422
29	rs9987289	8	9183358	rs2169387	9181395	1963	0.875404	Triglyceride levels	4e-06	31217584
29	rs9987289	8	9183358	rs2169387	9181395	1963	0.875404	Xanthurenate levels	4e-13	35347128
29	rs9987289	8	9183358	rs2169387	9181395	1963	0.875404	Glycine levels	1e-16	27005778
29	rs9987289	8	9183358	rs2169387	9181395	1963	0.875404	Concentration of large HDL particles	4e-21	35213538
29	rs9987289	8	9183358	rs2169387	9181395	1963	0.875404	Free cholesterol to total lipids ratio in very large HDL	3e-11	35213538
29	rs9987289	8	9183358	rs2169387	9181395	1963	0.875404	Free cholesterol to total lipids ratio in medium HDL	7e-35	35213538
29	rs9987289	8	9183358	rs2169387	9181395	1963	0.875404	Phospholipid levels in large HDL	5e-21	35213538
29	rs9987289	8	9183358	rs2169387	9181395	1963	0.875404	Serum albumin levels	9e-48	34594039
29	rs9987289	8	9183358	rs2126263	9181611	1747	0.898166	Albumin levels	5e-14	34321204
29	rs9987289	8	9183358	rs9987289	9183358	0	1	Cholesterol, total	2e-36	24097068
29	rs9987289	8	9183358	rs9987289	9183358	0	1	HDL cholesterol	2e-41	24097068
29	rs9987289	8	9183358	rs9987289	9183358	0	1	LDL cholesterol levels	1e-18	30926973
29	rs9987289	8	9183358	rs9987289	9183358	0	1	HDL cholesterol levels	1e-20	30926973
29	rs9987289	8	9183358	rs9987289	9183358	0	1	Apolipoprotein A1 levels	9e-139	32203549
29	rs9987289	8	9183358	rs9987289	9183358	0	1	C-reactive protein levels or HDL-cholesterol levels (pleiotropy)	1e-39	27286809
29	rs9987289	8	9183358	rs9987289	9183358	0	1	C-reactive protein levels or LDL-cholesterol levels (pleiotropy)	2e-24	27286809
29	rs9987289	8	9183358	rs9987289	9183358	0	1	C-reactive protein levels or triglyceride levels (pleiotropy)	3e-14	27286809
29	rs9987289	8	9183358	rs9987289	9183358	0	1	Metabolic syndrome	3e-15	31589552
29	rs9987289	8	9183358	rs9987289	9183358	0	1	Plasma lactate levels	2e-09	26433129
29	rs9987289	8	9183358	rs9987289	9183358	0	1	C-reactive protein levels	3e-13	21300955
29	rs9987289	8	9183358	rs9987289	9183358	0	1	Metabolic syndrome (bivariate traits)	4e-08	21386085
29	rs9987289	8	9183358	rs9987289	9183358	0	1	HDL Cholesterol - Triglycerides (HDLC-TG)	1e-08	21386085
29	rs9987289	8	9183358	rs9987289	9183358	0	1	Bioavailable testosterone levels	2e-13	32042192
29	rs9987289	8	9183358	rs9987289	9183358	0	1	Sex hormone-binding globulin levels	2e-19	32042192
29	rs9987289	8	9183358	rs9987289	9183358	0	1	Sex hormone-binding globulin levels adjusted for BMI	1e-26	32042192
29	rs9987289	8	9183358	rs9987289	9183358	0	1	Lymphocyte percentage of white cells	1e-13	32888494
29	rs9987289	8	9183358	rs9987289	9183358	0	1	Waist-hip ratio and LDL-C (pairwise)	2e-27	33619380
29	rs9987289	8	9183358	rs9987289	9183358	0	1	Sex hormone-binding globulin levels in postmenopausal women	2e-09	35192695
29	rs9987289	8	9183358	rs9987289	9183358	0	1	Fasting glucose	1e-07	34059833
29	rs9987289	8	9183358	rs9987289	9183358	0	1	Total omega-3 fatty acid levels	1e-15	35692035
29	rs9987289	8	9183358	rs9987289	9183358	0	1	Circulating docosahexaenoic acid levels	5e-17	35692035
29	rs9987289	8	9183358	rs9987289	9183358	0	1	Total cholines levels	2e-42	35213538
29	rs9987289	8	9183358	rs9987289	9183358	0	1	Total phospholipid levels in lipoprotein particles	2e-38	35213538
29	rs9987289	8	9183358	rs9987289	9183358	0	1	3-Hydroxybutyrate levels	1e-19	35213538
29	rs9987289	8	9183358	rs9987289	9183358	0	1	Docosahexaenoic acid levels	1e-16	35213538
29	rs9987289	8	9183358	rs9987289	9183358	0	1	Cholesterol to total lipids ratio in medium LDL	1e-17	35213538
29	rs9987289	8	9183358	rs9987289	9183358	0	1	Omega-3 fatty acid levels	3e-15	35213538
29	rs9987289	8	9183358	rs9987289	9183358	0	1	Phosphoglycerides levels	2e-40	35213538
29	rs9987289	8	9183358	rs9987289	9183358	0	1	Glucose levels	3e-26	34594039
29	rs9987289	8	9183358	rs4841132	9183596	-238	0.98571	Glycemic traits (pregnancy)	5e-15	23903356
29	rs9987289	8	9183358	rs4841132	9183596	-238	0.98571	Neutrophil percentage of white cells	3e-11	27863252
29	rs9987289	8	9183358	rs4841132	9183596	-238	0.98571	HDL cholesterol x physical activity interaction (2df test)	2e-63	30670697
29	rs9987289	8	9183358	rs4841132	9183596	-238	0.98571	Serum metabolite levels	1e-13	33031748
29	rs9987289	8	9183358	rs4841132	9183596	-238	0.98571	Iron status biomarkers (transferrin saturation)	7e-08	28334935
29	rs9987289	8	9183358	rs4841132	9183596	-238	0.98571	Iron status biomarkers (total iron binding capacity)	7e-08	28334935
29	rs9987289	8	9183358	rs4841132	9183596	-238	0.98571	HDL cholesterol levels x alcohol consumption (drinkers vs non-drinkers) interaction (2df)	6e-114	30698716
29	rs9987289	8	9183358	rs4841132	9183596	-238	0.98571	Triglyceride levels x alcohol consumption (drinkers vs non-drinkers) interaction (2df)	3e-07	30698716
29	rs9987289	8	9183358	rs4841132	9183596	-238	0.98571	LDL cholesterol levels x alcohol consumption (drinkers vs non-drinkers) interaction (2df)	2e-48	30698716
29	rs9987289	8	9183358	rs4841132	9183596	-238	0.98571	Triglyceride levels in current drinkers	2e-06	30698716
29	rs9987289	8	9183358	rs4841132	9183596	-238	0.98571	LDL cholesterol levels x alcohol consumption (regular vs non-regular drinkers) interaction (2df)	7e-42	30698716
29	rs9987289	8	9183358	rs4841132	9183596	-238	0.98571	HDL cholesterol levels x alcohol consumption (regular vs non-regular drinkers) interaction (2df)	9e-71	30698716
29	rs9987289	8	9183358	rs4841132	9183596	-238	0.98571	LDL cholesterol levels in current drinkers	2e-19	30698716
29	rs9987289	8	9183358	rs4841132	9183596	-238	0.98571	HDL cholesterol levels in current drinkers	2e-14	30698716
29	rs9987289	8	9183358	rs4841132	9183596	-238	0.98571	Triglyceride levels x alcohol consumption (regular vs non-regular drinkers) interaction (2df)	1e-06	30698716
29	rs9987289	8	9183358	rs4841132	9183596	-238	0.98571	Fasting blood glucose (BMI interaction)	8e-09	22581228
29	rs9987289	8	9183358	rs4841132	9183596	-238	0.98571	Fasting blood insulin (BMI interaction)	2e-10	22581228
29	rs9987289	8	9183358	rs4841132	9183596	-238	0.98571	Fasting blood insulin	6e-15	22581228
29	rs9987289	8	9183358	rs4841132	9183596	-238	0.98571	Fasting blood glucose	1e-13	22581228
29	rs9987289	8	9183358	rs4841132	9183596	-238	0.98571	Metabolite levels	2e-09	22916037
29	rs9987289	8	9183358	rs4841132	9183596	-238	0.98571	Red blood cell count	7e-14	32888493
29	rs9987289	8	9183358	rs4841132	9183596	-238	0.98571	Neutrophil count	1e-10	32888494
29	rs9987289	8	9183358	rs4841132	9183596	-238	0.98571	Serum 25-Hydroxyvitamin D levels	2e-09	32242144
29	rs9987289	8	9183358	rs4841132	9183596	-238	0.98571	Non-HDL cholesterol levels	6e-64	34887591
29	rs9987289	8	9183358	rs4841132	9183596	-238	0.98571	Alcohol use disorder (consumption score)	4e-08	30940813
29	rs9987289	8	9183358	rs4841132	9183596	-238	0.98571	Chronic elevation of alanine aminotransferase (cALT) levels	7e-32	35654975
29	rs9987289	8	9183358	rs4841132	9183596	-238	0.98571	Mitochondrial DNA levels	3e-09	33385171
29	rs9987289	8	9183358	rs4841132	9183596	-238	0.98571	Lipoprotein (a) levels	1e-10	33730874
29	rs9987289	8	9183358	rs4841132	9183596	-238	0.98571	Glycated haemoglobin HbA1c levels adjusted for BMI	1e-06	34951656
29	rs9987289	8	9183358	rs4841132	9183596	-238	0.98571	Fasting insulin adjusted for BMI	9e-11	34951656
29	rs9987289	8	9183358	rs4841132	9183596	-238	0.98571	Mitochondrial DNA copy number	7e-09	35023831
29	rs9987289	8	9183358	rs4841132	9183596	-238	0.98571	Phosphatidylcholine (18:0_22:5) (n3) levels/Phosphatidylcholine (20:1_20:4) levels	3e-10	35668104
29	rs9987289	8	9183358	rs4841132	9183596	-238	0.98571	Cholesterol to total lipids ratio in large LDL	7e-24	35213538
29	rs9987289	8	9183358	rs4841132	9183596	-238	0.98571	Cholesteryl esters to total lipids ratio in IDL	6e-26	35213538
29	rs9987289	8	9183358	rs4841132	9183596	-238	0.98571	Cholesterol to total lipids ratio in IDL	8e-24	35213538
29	rs9987289	8	9183358	rs4841132	9183596	-238	0.98571	Phospholipids to total lipids ratio in IDL	3e-28	35213538
29	rs9987289	8	9183358	rs4841132	9183596	-238	0.98571	Triglycerides to total lipids ratio in large LDL	2e-19	35213538
29	rs9987289	8	9183358	rs4841132	9183596	-238	0.98571	Cholesteryl esters to total lipids ratio in very large HDL	4e-24	35213538
29	rs9987289	8	9183358	rs4841132	9183596	-238	0.98571	Sphingomyelin levels	2e-38	35213538
29	rs9987289	8	9183358	rs4841132	9183596	-238	0.98571	Phospholipids to total lipids ratio in very small VLDL	2e-25	35213538
29	rs9987289	8	9183358	rs4841132	9183596	-238	0.98571	Phospholipids to total lipids ratio in medium HDL	8e-20	35213538
29	rs9987289	8	9183358	rs4841132	9183596	-238	0.98571	Cholesterol levels in small HDL	3e-54	35213538
29	rs9987289	8	9183358	rs4841132	9183596	-238	0.98571	Cholesteryl ester levels in small HDL	6e-53	35213538
29	rs9987289	8	9183358	rs4841132	9183596	-238	0.98571	Concentration of small HDL particles	7e-50	35213538
29	rs9987289	8	9183358	rs4841132	9183596	-238	0.98571	Calcium levels	5e-43	34594039
29	rs9987289	8	9183358	rs4841133	9183664	-306	1	Mean platelet volume	3e-11	32888494
29	rs9987289	8	9183358	rs4841133	9183664	-306	1	Total testosterone levels	9e-10	32042192
29	rs9987289	8	9183358	rs4841133	9183664	-306	1	Neutrophil-to-lymphocyte ratio	5e-08	34469753
29	rs9987289	8	9183358	rs4841133	9183664	-306	1	Hemoglobin	5e-13	34594039
29	rs9987289	8	9183358	rs4240624	9184231	-873	1	Eosinophil percentage of white cells	1e-09	32888494
29	rs9987289	8	9183358	rs4240624	9184231	-873	1	Hematocrit	1e-15	32888494
29	rs9987289	8	9183358	rs4240624	9184231	-873	1	Caffeine consumption from coffee or tea	2e-11	33287642
29	rs9987289	8	9183358	rs4240624	9184231	-873	1	Hemoglobin concentration	4e-19	32888493
29	rs9987289	8	9183358	rs4240624	9184231	-873	1	Alcohol use disorder	6e-09	32451486
29	rs9987289	8	9183358	rs4240624	9184231	-873	1	Schizophrenia	8e-06	26198764
29	rs9987289	8	9183358	rs4240624	9184231	-873	1	Dietary macronutrient intake (multi-trait analysis)	9e-17	34426670
29	rs9987289	8	9183358	rs4240624	9184231	-873	1	Liver volume	1e-31	34128465
29	rs9987289	8	9183358	rs4240624	9184231	-873	1	Concentration of HDL particles	3e-65	35213538
29	rs9987289	8	9183358	rs4240624	9184231	-873	1	Total lipid levels in HDL	3e-46	35213538
29	rs9987289	8	9183358	rs4240624	9184231	-873	1	Cholesteryl ester levels in HDL	2e-48	35213538
29	rs9987289	8	9183358	rs4240624	9184231	-873	1	Free cholesterol levels in HDL	2e-39	35213538
29	rs9987289	8	9183358	rs4240624	9184231	-873	1	Phospholipid levels in HDL	8e-44	35213538
29	rs9987289	8	9183358	rs4240624	9184231	-873	1	Total concentration of lipoprotein particles	5e-65	35213538
29	rs9987289	8	9183358	rs4240624	9184231	-873	1	Cholesterol levels in medium HDL	2e-54	35213538
29	rs9987289	8	9183358	rs4240624	9184231	-873	1	Phospholipid levels in medium HDL	3e-48	35213538
29	rs9987289	8	9183358	rs4240624	9184231	-873	1	Free cholesterol levels in medium HDL	2e-51	35213538
29	rs9987289	8	9183358	rs4240624	9184231	-873	1	Phosphatidylcholine levels	2e-36	35213538
29	rs9987289	8	9183358	rs4240624	9184231	-873	1	Total lipid levels in small HDL	7e-44	35213538
29	rs9987289	8	9183358	rs4240624	9184231	-873	1	Total lipid levels in medium HDL	3e-51	35213538
29	rs9987289	8	9183358	rs4240624	9184231	-873	1	Free cholesterol levels in small HDL	3e-44	35213538
29	rs9987289	8	9183358	rs4240624	9184231	-873	1	Concentration of medium HDL particles	5e-52	35213538
29	rs9987289	8	9183358	rs4240624	9184231	-873	1	Phospholipid levels in small HDL	1e-42	35213538
29	rs9987289	8	9183358	rs4240624	9184231	-873	1	Cholesteryl ester levels in medium HDL	2e-54	35213538
29	rs9987289	8	9183358	rs6601299	9184691	-1333	0.818923	LDL cholesterol levels x long total sleep time interaction (2df test)	3e-16	31719535
29	rs9987289	8	9183358	rs6601299	9184691	-1333	0.818923	Relative protein intake	2e-09	34426670
29	rs9987289	8	9183358	rs6601299	9184691	-1333	0.818923	3-hydroxybutyrate (bhba) levels	5e-15	35347128
29	rs9987289	8	9183358	rs6601299	9184691	-1333	0.818923	Phospholipid levels in LDL	2e-16	35213538
29	rs9987289	8	9183358	rs6601299	9184691	-1333	0.818923	Concentration of large LDL particles	5e-10	35213538
29	rs9987289	8	9183358	rs6601299	9184691	-1333	0.818923	Total lipid levels in LDL	2e-17	35213538
29	rs9987289	8	9183358	rs6601299	9184691	-1333	0.818923	Concentration of LDL particles	9e-10	35213538
29	rs9987289	8	9183358	rs6601299	9184691	-1333	0.818923	Cholesteryl ester levels in LDL	5e-19	35213538
29	rs9987289	8	9183358	rs6601299	9184691	-1333	0.818923	Clinical LDL cholesterol levels	3e-17	35213538
29	rs9987289	8	9183358	rs6601299	9184691	-1333	0.818923	Apolipoprotein B levels	2e-08	35213538
29	rs9987289	8	9183358	rs6601299	9184691	-1333	0.818923	Glycoprotein acetyls levels	5e-23	35213538
29	rs9987289	8	9183358	rs6601299	9184691	-1333	0.818923	Cholesteryl ester levels in medium LDL	1e-15	35213538
29	rs9987289	8	9183358	rs6601299	9184691	-1333	0.818923	Phospholipid levels in medium LDL	2e-15	35213538
29	rs9987289	8	9183358	rs6601299	9184691	-1333	0.818923	Free cholesterol levels in medium VLDL	3e-08	35213538
29	rs9987289	8	9183358	rs6601299	9184691	-1333	0.818923	Remnant cholesterol (non-HDL, non-LDL -cholesterol)	5e-11	35213538
29	rs9987289	8	9183358	rs6601299	9184691	-1333	0.818923	Cholesterol levels in small LDL	6e-14	35213538
29	rs9987289	8	9183358	rs6601299	9184691	-1333	0.818923	Total lipid levels in small LDL	5e-12	35213538
29	rs9987289	8	9183358	rs6601299	9184691	-1333	0.818923	Cholesterol levels in medium LDL	1e-16	35213538
29	rs9987289	8	9183358	rs6601299	9184691	-1333	0.818923	Total lipid levels in medium LDL	1e-15	35213538
29	rs9987289	8	9183358	rs6601299	9184691	-1333	0.818923	Concentration of medium LDL particles	1e-09	35213538
29	rs9987289	8	9183358	rs6601299	9184691	-1333	0.818923	Cholesterol levels in medium VLDL	3e-08	35213538
29	rs9987289	8	9183358	rs6601299	9184691	-1333	0.818923	Concentration of medium VLDL particles	6e-09	35213538
29	rs9987289	8	9183358	rs6601299	9184691	-1333	0.818923	Phospholipid levels in medium VLDL	5e-08	35213538
29	rs9987289	8	9183358	rs6601299	9184691	-1333	0.818923	Total cholesterol minus HDL-C levels	2e-15	35213538
29	rs9987289	8	9183358	rs6601299	9184691	-1333	0.818923	Cholesteryl ester levels in small LDL	5e-14	35213538
29	rs9987289	8	9183358	rs6601299	9184691	-1333	0.818923	Phospholipid levels in small LDL	2e-08	35213538
29	rs9987289	8	9183358	rs2126259	9185146	-1788	0.832771	C-reactive protein levels or total cholesterol levels (pleiotropy)	1e-31	27286809
29	rs9987289	8	9183358	rs2126259	9185146	-1788	0.832771	Alanine aminotransferase levels	5e-34	33547301
29	rs9987289	8	9183358	rs2126259	9185146	-1788	0.832771	Relative carbohydrate intake	8e-10	34426670
29	rs9987289	8	9183358	rs2126259	9185146	-1788	0.832771	Phosphatidylcholine diacyl C40:5 levels	4e-14	33414548
29	rs9987289	8	9183358	rs2126259	9185146	-1788	0.832771	Total omega-6 fatty acid levels	1e-35	35692035
29	rs9987289	8	9183358	rs2126259	9185146	-1788	0.832771	Phospholipid levels in IDL	3e-10	35213538
29	rs9987289	8	9183358	rs2126259	9185146	-1788	0.832771	Saturated fatty acid levels	2e-17	35213538
29	rs9987289	8	9183358	rs2126259	9185146	-1788	0.832771	Total lipid levels in lipoprotein particles	9e-28	35213538
29	rs9987289	8	9183358	rs2126259	9185146	-1788	0.832771	Total fatty acid levels	2e-23	35213538
29	rs9987289	8	9183358	rs2126259	9185146	-1788	0.832771	Linoleic acid levels	2e-25	35213538
29	rs9987289	8	9183358	rs2126259	9185146	-1788	0.832771	Polyunsaturated fatty acid levels	4e-37	35213538
29	rs9987289	8	9183358	rs2126259	9185146	-1788	0.832771	Omega-6 fatty acid levels	3e-35	35213538
29	rs9987289	8	9183358	rs1461729	9187242	-3884	0.805146	Liver enzyme levels (alanine transaminase)	2e-44	33972514
29	rs9987289	8	9183358	rs1461729	9187242	-3884	0.805146	Aspartate aminotransferase levels	7e-13	34315874
29	rs9987289	8	9183358	rs1461729	9187242	-3884	0.805146	Hydroxypalmitoyl sphingomyelin (d18:1/16:0(OH)) levels	2e-11	35347128
29	rs9987289	8	9183358	rs1461729	9187242	-3884	0.805146	2-hydroxypalmitate levels	3e-13	35347128
29	rs9987289	8	9183358	rs1461729	9187242	-3884	0.805146	Total lipid levels in IDL	2e-14	35213538
29	rs9987289	8	9183358	rs1461729	9187242	-3884	0.805146	Cholesteryl ester levels in large LDL	1e-20	35213538
29	rs9987289	8	9183358	rs1461729	9187242	-3884	0.805146	Cholesteryl esters to total lipids ratio in large LDL	3e-21	35213538
29	rs9987289	8	9183358	rs1461729	9187242	-3884	0.805146	Free cholesterol levels in large LDL	4e-19	35213538
29	rs9987289	8	9183358	rs1461729	9187242	-3884	0.805146	Cholesteryl ester levels in IDL	1e-18	35213538
29	rs9987289	8	9183358	rs1461729	9187242	-3884	0.805146	Free cholesterol levels in IDL	9e-14	35213538
29	rs9987289	8	9183358	rs1461729	9187242	-3884	0.805146	Total lipid levels in large LDL	6e-19	35213538
29	rs9987289	8	9183358	rs1461729	9187242	-3884	0.805146	Free cholesterol levels in LDL	5e-18	35213538
29	rs9987289	8	9183358	rs1461729	9187242	-3884	0.805146	Cholesterol levels in IDL	2e-17	35213538
29	rs9987289	8	9183358	rs1461729	9187242	-3884	0.805146	Cholesterol levels in large LDL	2e-20	35213538
29	rs9987289	8	9183358	rs1461729	9187242	-3884	0.805146	Total esterified cholesterol levels	7e-32	35213538
29	rs9987289	8	9183358	rs1461729	9187242	-3884	0.805146	Total free cholesterol levels	5e-23	35213538
29	rs9987289	8	9183358	rs1461729	9187242	-3884	0.805146	Free cholesterol levels in medium LDL	4e-17	35213538
29	rs9987289	8	9183358	rs1461729	9187242	-3884	0.805146	Cholesterol to total lipids ratio in small LDL	2e-20	35213538
29	rs9987289	8	9183358	rs1461729	9187242	-3884	0.805146	Phospholipid levels in large LDL	4e-18	35213538
30	rs192322963	8	17445955	rs192322963	17445955	0	1	Glycine levels	5e-11	35213538
31	rs7828742	8	116960729	rs7828742	116960729	0	1	Serum 25-Hydroxyvitamin D levels	3e-28	32059762
31	rs7828742	8	116960729	rs7828742	116960729	0	1	Sex hormone-binding globulin levels adjusted for BMI	1e-20	32042192
31	rs7828742	8	116960729	rs7828742	116960729	0	1	Sex hormone-binding globulin levels	3e-22	32042192
31	rs7828742	8	116960729	rs7828742	116960729	0	1	Total testosterone levels	3e-08	32042192
31	rs7828742	8	116960729	rs7828742	116960729	0	1	Glycine levels	3e-09	35213538
31	rs7828742	8	116960729	rs7828742	116960729	0	1	C-reactive protein	9e-25	34594039
31	rs7828742	8	116960729	rs10095930	116974302	-13573	0.876861	C-reactive protein levels	2e-38	31900758
31	rs7828742	8	116960729	rs10095930	116974302	-13573	0.876861	Sex hormone-binding globulin levels in postmenopausal women	2e-07	35192695
31	rs7828742	8	116960729	rs727993	116997911	-37182	0.811042	Male-pattern baldness	2e-20	30573740
32	rs28601761	8	126500031	rs28601761	126500031	0	1	Apolipoprotein B levels	1e-253	32203549
32	rs28601761	8	126500031	rs28601761	126500031	0	1	Low density lipoprotein cholesterol levels	6e-264	32154731
32	rs28601761	8	126500031	rs28601761	126500031	0	1	Triglyceride levels	2e-288	32154731
32	rs28601761	8	126500031	rs28601761	126500031	0	1	Microalbuminuria	4e-08	31511532
32	rs28601761	8	126500031	rs28601761	126500031	0	1	LDL cholesterol levels	1e-184	32203549
32	rs28601761	8	126500031	rs28601761	126500031	0	1	Urinary albumin-to-creatinine ratio	2e-14	31511532
32	rs28601761	8	126500031	rs28601761	126500031	0	1	Triglyceride levels x long total sleep time interaction (2df test)	5e-42	31719535
32	rs28601761	8	126500031	rs28601761	126500031	0	1	C-reactive protein levels	6e-22	31900758
32	rs28601761	8	126500031	rs28601761	126500031	0	1	Blood protein levels in cardiovascular risk	1e-14	28369058
32	rs28601761	8	126500031	rs28601761	126500031	0	1	Mean corpuscular hemoglobin	1e-15	27863252
32	rs28601761	8	126500031	rs28601761	126500031	0	1	Mean corpuscular hemoglobin concentration	9e-22	27863252
32	rs28601761	8	126500031	rs28601761	126500031	0	1	Red blood cell count	7e-13	27863252
32	rs28601761	8	126500031	rs28601761	126500031	0	1	Fasting total fatty acids	6e-08	34610981
32	rs28601761	8	126500031	rs28601761	126500031	0	1	Postprandial triglycerides levels in small LDL	7e-08	34610981
32	rs28601761	8	126500031	rs28601761	126500031	0	1	Fasting remnant cholesterol	4e-08	34610981
32	rs28601761	8	126500031	rs28601761	126500031	0	1	Postprandial total fatty acids	4e-08	34610981
32	rs28601761	8	126500031	rs28601761	126500031	0	1	Fasting cholesterol esters in chylomicrons and extremely large VLDL	1e-08	34610981
32	rs28601761	8	126500031	rs28601761	126500031	0	1	Fasting total lipids in chylomicrons and extremely large VLDL	6e-08	34610981
32	rs28601761	8	126500031	rs28601761	126500031	0	1	Fasting chylomicrons and extremely large VLDL particle concentration	6e-08	34610981
32	rs28601761	8	126500031	rs28601761	126500031	0	1	Fasting phospholipid levels in chylomicrons and extremely large VLDL	7e-08	34610981
32	rs28601761	8	126500031	rs28601761	126500031	0	1	Fasting total cholesterol in chylomicrons and extremely large VLDL	2e-08	34610981
32	rs28601761	8	126500031	rs28601761	126500031	0	1	Triglycerides x physical activity interaction (2df test)	4e-106	30670697
32	rs28601761	8	126500031	rs28601761	126500031	0	1	Serum alkaline phosphatase levels	4e-15	31666285
32	rs28601761	8	126500031	rs28601761	126500031	0	1	Hematocrit	6e-18	32888493
32	rs28601761	8	126500031	rs28601761	126500031	0	1	High light scatter reticulocyte count	5e-21	32888494
32	rs28601761	8	126500031	rs28601761	126500031	0	1	Coronary artery disease	7e-22	33020668
32	rs28601761	8	126500031	rs28601761	126500031	0	1	Problematic alcohol use (MTAG)	2e-10	32451486
32	rs28601761	8	126500031	rs28601761	126500031	0	1	Alcohol consumption (drinks per week) (MTAG)	6e-11	32451486
32	rs28601761	8	126500031	rs28601761	126500031	0	1	Estimated glomerular filtration rate in non-diabetics	1e-08	31451708
32	rs28601761	8	126500031	rs28601761	126500031	0	1	Estimated glomerular filtration rate	3e-09	31451708
32	rs28601761	8	126500031	rs28601761	126500031	0	1	Glycine levels	8e-30	30837465
32	rs28601761	8	126500031	rs28601761	126500031	0	1	Urinary albumin excretion (no hypertensive medication)	3e-09	30220432
32	rs28601761	8	126500031	rs28601761	126500031	0	1	Urinary albumin excretion	3e-11	30220432
32	rs28601761	8	126500031	rs28601761	126500031	0	1	Mean corpuscular volume	3e-13	32888493
32	rs28601761	8	126500031	rs28601761	126500031	0	1	High density lipoprotein cholesterol levels	2e-16	33339817
32	rs28601761	8	126500031	rs28601761	126500031	0	1	Chitinase-3-like protein 1 levels	3e-43	33067605
32	rs28601761	8	126500031	rs28601761	126500031	0	1	Kidney injury molecule 1 levels	1e-13	33067605
32	rs28601761	8	126500031	rs28601761	126500031	0	1	Non-HDL cholesterol levels	3E-438	34887591
32	rs28601761	8	126500031	rs28601761	126500031	0	1	Total cholesterol levels	7E-627	34887591
32	rs28601761	8	126500031	rs28601761	126500031	0	1	Calcium levels	9e-10	33887147
32	rs28601761	8	126500031	rs28601761	126500031	0	1	Alcohol consumption (drinks per week)	7e-10	30643251
32	rs28601761	8	126500031	rs28601761	126500031	0	1	Cardiovascular disease	7e-26	30595370
32	rs28601761	8	126500031	rs28601761	126500031	0	1	Medication use (antithrombotic agents)	2e-13	31015401
32	rs28601761	8	126500031	rs28601761	126500031	0	1	Medication use (salicylic acid and derivatives)	1e-13	31015401
32	rs28601761	8	126500031	rs28601761	126500031	0	1	Familial combined hyperlipidemia defined by Dutch criteria	9e-90	34906840
32	rs28601761	8	126500031	rs28601761	126500031	0	1	Familial combined hyperlipidemia defined by Consensus criteria	1e-135	34906840
32	rs28601761	8	126500031	rs28601761	126500031	0	1	Familial combined hyperlipidemia defined by Brunzell criteria	1e-37	34906840
32	rs28601761	8	126500031	rs28601761	126500031	0	1	Reticulocyte count	1e-37	32888494
32	rs28601761	8	126500031	rs28601761	126500031	0	1	Familial combined hyperlipidemia defined by Mexico criteria	8e-43	34906840
32	rs28601761	8	126500031	rs28601761	126500031	0	1	Reticulocyte fraction of red cells	1e-52	32888494
32	rs28601761	8	126500031	rs28601761	126500031	0	1	Phosphatidylcholine diacyl C38:4 levels	8e-11	33414548
32	rs28601761	8	126500031	rs28601761	126500031	0	1	Phosphatidylcholine acyl-alkyl C42:2 levels	7e-12	33414548
32	rs28601761	8	126500031	rs28601761	126500031	0	1	Phosphatidylcholine acyl-alkyl C42:3 levels	7e-13	33414548
32	rs28601761	8	126500031	rs28601761	126500031	0	1	Serine levels	4e-15	33414548
32	rs28601761	8	126500031	rs28601761	126500031	0	1	Liver enzyme levels (alkaline phosphatase)	3e-279	33972514
32	rs28601761	8	126500031	rs28601761	126500031	0	1	Red cell distribution width	6e-11	32888494
32	rs28601761	8	126500031	rs28601761	126500031	0	1	Dyslipidemia	7e-29	33893285
32	rs28601761	8	126500031	rs28601761	126500031	0	1	Alanine aminotransferase levels	4e-16	35810165
32	rs28601761	8	126500031	rs28601761	126500031	0	1	Liver enzyme levels (gamma-glutamyl transferase)	8e-11	35810165
32	rs28601761	8	126500031	rs28601761	126500031	0	1	Estimated glomerular filtration rate (creatinine)	2e-35	35710981
32	rs28601761	8	126500031	rs28601761	126500031	0	1	Total lipid levels in large VLDL	1e-86	35213538
32	rs28601761	8	126500031	rs28601761	126500031	0	1	Concentration of large VLDL particles	8e-93	35213538
32	rs28601761	8	126500031	rs28601761	126500031	0	1	Cholesteryl esters to total lipids ratio in large HDL	5e-71	35213538
32	rs28601761	8	126500031	rs28601761	126500031	0	1	Free cholesterol to total lipids ratio in large LDL	9e-55	35213538
32	rs28601761	8	126500031	rs28601761	126500031	0	1	Free cholesterol levels in large VLDL	1e-95	35213538
32	rs28601761	8	126500031	rs28601761	126500031	0	1	Triglyceride levels in HDL	3e-98	35213538
32	rs28601761	8	126500031	rs28601761	126500031	0	1	Triglyceride levels in large HDL	6e-49	35213538
32	rs28601761	8	126500031	rs28601761	126500031	0	1	Triglycerides to total lipids ratio in large HDL	2e-78	35213538
32	rs28601761	8	126500031	rs28601761	126500031	0	1	Triglyceride levels in large VLDL	2e-73	35213538
32	rs28601761	8	126500031	rs28601761	126500031	0	1	Ratio of linoleic acid to total fatty acids	2e-59	35213538
32	rs28601761	8	126500031	rs28601761	126500031	0	1	Triglyceride levels in small VLDL	4e-100	35213538
32	rs28601761	8	126500031	rs28601761	126500031	0	1	Total fatty acid levels	3e-107	35213538
32	rs28601761	8	126500031	rs28601761	126500031	0	1	Average diameter for VLDL particles	1e-53	35213538
32	rs28601761	8	126500031	rs28601761	126500031	0	1	Cholesterol levels in very large VLDL	3e-96	35213538
32	rs28601761	8	126500031	rs28601761	126500031	0	1	Total lipid levels in very large VLDL	5e-92	35213538
32	rs28601761	8	126500031	rs28601761	126500031	0	1	Concentration of very large VLDL particles	2e-94	35213538
32	rs28601761	8	126500031	rs28601761	126500031	0	1	Cholesterol levels in chylomicrons and extremely large VLDL	4e-89	35213538
32	rs28601761	8	126500031	rs28601761	126500031	0	1	Free cholesterol to total lipids ratio in chylomicrons and extremely large VLDL	1e-14	35213538
32	rs28601761	8	126500031	rs28601761	126500031	0	1	Phospholipid levels in chylomicrons and extremely large VLDL	1e-82	35213538
32	rs28601761	8	126500031	rs28601761	126500031	0	1	Total lipid levels in chylomicrons and extremely large VLDL	4e-74	35213538
32	rs28601761	8	126500031	rs28601761	126500031	0	1	Concentration of chylomicrons and extremely large VLDL particles	3e-80	35213538
32	rs28601761	8	126500031	rs28601761	126500031	0	1	Ratio of triglycerides to phosphoglycerides	5e-67	35213538
32	rs28601761	8	126500031	rs28601761	126500031	0	1	Saturated fatty acid levels	2e-105	35213538
32	rs28601761	8	126500031	rs28601761	126500031	0	1	Total triglycerides levels	9e-100	35213538
32	rs28601761	8	126500031	rs28601761	126500031	0	1	Total lipid levels in VLDL	7e-101	35213538
32	rs28601761	8	126500031	rs28601761	126500031	0	1	Triglyceride levels in VLDL	7e-90	35213538
32	rs28601761	8	126500031	rs28601761	126500031	0	1	Triglyceride levels in very large HDL	6e-76	35213538
32	rs28601761	8	126500031	rs28601761	126500031	0	1	Free cholesterol levels in very large VLDL	2e-95	35213538
32	rs28601761	8	126500031	rs28601761	126500031	0	1	Phospholipid levels in very large VLDL	3e-94	35213538
32	rs28601761	8	126500031	rs28601761	126500031	0	1	Triglyceride levels in very large VLDL	3e-84	35213538
32	rs28601761	8	126500031	rs28601761	126500031	0	1	Triglyceride levels in very small VLDL	7e-117	35213538
32	rs28601761	8	126500031	rs28601761	126500031	0	1	Free cholesterol levels in chylomicrons and extremely large VLDL	5e-84	35213538
32	rs28601761	8	126500031	rs28601761	126500031	0	1	Cholesteryl ester levels in chylomicrons and extremely large VLDL	1e-91	35213538
32	rs28601761	8	126500031	rs28601761	126500031	0	1	Triglyceride levels in chylomicrons and extremely large VLDL	3e-65	35213538
32	rs28601761	8	126500031	rs28601761	126500031	0	1	Acetate levels	3e-09	35213538
32	rs28601761	8	126500031	rs28601761	126500031	0	1	Citrate levels	1e-28	35213538
32	rs28601761	8	126500031	rs28601761	126500031	0	1	Glutamine levels	7e-14	35213538
32	rs28601761	8	126500031	rs28601761	126500031	0	1	Phospholipids to total lipids ratio in medium HDL	3e-39	35213538
32	rs28601761	8	126500031	rs28601761	126500031	0	1	Cholesteryl esters to total lipids ratio in medium LDL	1e-41	35213538
32	rs28601761	8	126500031	rs28601761	126500031	0	1	Phospholipids to total lipids ratio in medium LDL	2e-26	35213538
32	rs28601761	8	126500031	rs28601761	126500031	0	1	Triglyceride levels in medium LDL	2e-116	35213538
32	rs28601761	8	126500031	rs28601761	126500031	0	1	Monounsaturated fatty acid levels	6e-102	35213538
32	rs28601761	8	126500031	rs28601761	126500031	0	1	Ratio of omega-6 fatty acids to total fatty acids	3e-98	35213538
32	rs28601761	8	126500031	rs28601761	126500031	0	1	Triglyceride levels in small HDL	3e-113	35213538
32	rs28601761	8	126500031	rs28601761	126500031	0	1	Triglycerides to total lipids ratio in small HDL	6e-88	35213538
32	rs28601761	8	126500031	rs28601761	126500031	0	1	Free cholesterol to total lipids ratio in small LDL	3e-63	35213538
32	rs28601761	8	126500031	rs28601761	126500031	0	1	Triglyceride levels in medium HDL	5e-93	35213538
32	rs28601761	8	126500031	rs28601761	126500031	0	1	Triglycerides to total lipids ratio in medium HDL	8e-88	35213538
32	rs28601761	8	126500031	rs28601761	126500031	0	1	Free cholesterol to total lipids ratio in medium LDL	8e-75	35213538
32	rs28601761	8	126500031	rs28601761	126500031	0	1	Ratio of monounsaturated fatty acids to total fatty acids	8e-48	35213538
32	rs28601761	8	126500031	rs28601761	126500031	0	1	Ratio of polyunsaturated fatty acids to monounsaturated fatty acids	2e-54	35213538
32	rs28601761	8	126500031	rs28601761	126500031	0	1	Ratio of polyunsaturated fatty acids to total fatty acids	3e-53	35213538
32	rs28601761	8	126500031	rs28601761	126500031	0	1	Cholesteryl esters to total lipids ratio in small LDL	2e-65	35213538
32	rs28601761	8	126500031	rs28601761	126500031	0	1	Cholesterol to total lipids ratio in large HDL	1e-59	35213538
32	rs28601761	8	126500031	rs28601761	126500031	0	1	Phospholipids to total lipids ratio in large HDL	8e-23	35213538
32	rs28601761	8	126500031	rs28601761	126500031	0	1	Phospholipid levels in large VLDL	7e-95	35213538
32	rs28601761	8	126500031	rs28601761	126500031	0	1	Phospholipids to total lipids ratio in large VLDL	6e-81	35213538
32	rs28601761	8	126500031	rs28601761	126500031	0	1	Cholesteryl esters to total lipids ratio in medium HDL	1e-82	35213538
32	rs28601761	8	126500031	rs28601761	126500031	0	1	Cholesterol to total lipids ratio in medium HDL	2e-71	35213538
32	rs28601761	8	126500031	rs28601761	126500031	0	1	Phospholipids to total lipids ratio in small LDL	7e-62	35213538
32	rs28601761	8	126500031	rs28601761	126500031	0	1	Triglyceride levels in small LDL	1e-109	35213538
32	rs28601761	8	126500031	rs28601761	126500031	0	1	LDL cholesterol	2e-132	34594039
32	rs28601761	8	126500031	rs112875651	126506694	-6663	0.802054	LDL cholesterol levels x long total sleep time interaction (2df test)	5e-29	31719535
32	rs28601761	8	126500031	rs112875651	126506694	-6663	0.802054	Diastolic blood pressure	8e-06	27841878
32	rs28601761	8	126500031	rs112875651	126506694	-6663	0.802054	Systolic blood pressure	2e-08	27841878
32	rs28601761	8	126500031	rs112875651	126506694	-6663	0.802054	High light scatter reticulocyte percentage of red cells	1e-11	27863252
32	rs28601761	8	126500031	rs112875651	126506694	-6663	0.802054	Fasting total cholesterol in VLDL	5e-08	34610981
32	rs28601761	8	126500031	rs112875651	126506694	-6663	0.802054	Fasting cholesterol esters in medium VLDL	5e-08	34610981
32	rs28601761	8	126500031	rs112875651	126506694	-6663	0.802054	Fasting total cholesterol in small VLDL	2e-08	34610981
32	rs28601761	8	126500031	rs112875651	126506694	-6663	0.802054	Fasting cholesterol esters in small VLDL	6e-08	34610981
32	rs28601761	8	126500031	rs112875651	126506694	-6663	0.802054	Fasting free cholesterol in small VLDL	2e-08	34610981
32	rs28601761	8	126500031	rs112875651	126506694	-6663	0.802054	Fasting total lipids in small VLDL	6e-08	34610981
32	rs28601761	8	126500031	rs112875651	126506694	-6663	0.802054	Fasting phospholipid levels in small VLDL	3e-08	34610981
32	rs28601761	8	126500031	rs112875651	126506694	-6663	0.802054	Fasting apolipoprotein B	2e-08	34610981
32	rs28601761	8	126500031	rs112875651	126506694	-6663	0.802054	Cholesterol, total	1e-38	25961943
32	rs28601761	8	126500031	rs112875651	126506694	-6663	0.802054	Triglycerides	7e-92	29507422
32	rs28601761	8	126500031	rs112875651	126506694	-6663	0.802054	Adult body size	4e-09	32376654
32	rs28601761	8	126500031	rs112875651	126506694	-6663	0.802054	Waist-hip ratio	2e-19	30595370
32	rs28601761	8	126500031	rs112875651	126506694	-6663	0.802054	Coronary artery disease or fibrinogen levels (pleiotropy)	4e-16	35285134
32	rs28601761	8	126500031	rs112875651	126506694	-6663	0.802054	Platelet distribution width	9e-21	32888494
32	rs28601761	8	126500031	rs112875651	126506694	-6663	0.802054	Percent liver fat	9e-11	34128465
32	rs28601761	8	126500031	rs112875651	126506694	-6663	0.802054	Nonalcoholic fatty liver disease	7e-13	35124268
32	rs28601761	8	126500031	rs112875651	126506694	-6663	0.802054	Total omega-6 fatty acid levels	3e-52	35692035
32	rs28601761	8	126500031	rs112875651	126506694	-6663	0.802054	Total omega-3 fatty acid levels	3e-95	35692035
32	rs28601761	8	126500031	rs112875651	126506694	-6663	0.802054	Circulating docosahexaenoic acid levels	2e-32	35692035
32	rs28601761	8	126500031	rs112875651	126506694	-6663	0.802054	Linoleic acid levels	6e-34	35692035
32	rs28601761	8	126500031	rs112875651	126506694	-6663	0.802054	Spread type: Flora Pro-Active/Benecol (UKB data field 1428_2)	2e-09	32193382
32	rs28601761	8	126500031	rs112875651	126506694	-6663	0.802054	Phospholipid levels in IDL	1e-33	35213538
32	rs28601761	8	126500031	rs112875651	126506694	-6663	0.802054	Total lipid levels in IDL	3e-30	35213538
32	rs28601761	8	126500031	rs112875651	126506694	-6663	0.802054	Concentration of IDL particles	4e-34	35213538
32	rs28601761	8	126500031	rs112875651	126506694	-6663	0.802054	Free cholesterol levels in large HDL	9e-15	35213538
32	rs28601761	8	126500031	rs112875651	126506694	-6663	0.802054	Cholesteryl ester levels in large LDL	3e-36	35213538
32	rs28601761	8	126500031	rs112875651	126506694	-6663	0.802054	Free cholesterol levels in large LDL	1e-15	35213538
32	rs28601761	8	126500031	rs112875651	126506694	-6663	0.802054	Free cholesterol to total lipids ratio in large VLDL	6e-24	35213538
32	rs28601761	8	126500031	rs112875651	126506694	-6663	0.802054	Phospholipid levels in LDL	2e-40	35213538
32	rs28601761	8	126500031	rs112875651	126506694	-6663	0.802054	Triglyceride levels in LDL	5e-118	35213538
32	rs28601761	8	126500031	rs112875651	126506694	-6663	0.802054	Average diameter for HDL particles	3e-19	35213538
32	rs28601761	8	126500031	rs112875651	126506694	-6663	0.802054	Free cholesterol levels in IDL	6e-17	35213538
32	rs28601761	8	126500031	rs112875651	126506694	-6663	0.802054	Cholesteryl ester levels in large HDL	3e-31	35213538
32	rs28601761	8	126500031	rs112875651	126506694	-6663	0.802054	Concentration of large LDL particles	4e-41	35213538
32	rs28601761	8	126500031	rs112875651	126506694	-6663	0.802054	Total lipid levels in large LDL	2e-37	35213538
32	rs28601761	8	126500031	rs112875651	126506694	-6663	0.802054	Cholesteryl ester levels in large VLDL	7e-88	35213538
32	rs28601761	8	126500031	rs112875651	126506694	-6663	0.802054	Free cholesterol levels in LDL	3e-17	35213538
32	rs28601761	8	126500031	rs112875651	126506694	-6663	0.802054	Total lipid levels in LDL	2e-45	35213538
32	rs28601761	8	126500031	rs112875651	126506694	-6663	0.802054	Concentration of LDL particles	2e-50	35213538
32	rs28601761	8	126500031	rs112875651	126506694	-6663	0.802054	Ratio of apolipoprotein B to apolipoprotein A1 levels	2e-35	35213538
32	rs28601761	8	126500031	rs112875651	126506694	-6663	0.802054	Total cholines levels	9e-40	35213538
32	rs28601761	8	126500031	rs112875651	126506694	-6663	0.802054	Cholesterol levels in IDL	8e-19	35213538
32	rs28601761	8	126500031	rs112875651	126506694	-6663	0.802054	Cholesteryl ester levels in IDL	4e-19	35213538
32	rs28601761	8	126500031	rs112875651	126506694	-6663	0.802054	Triglyceride levels in IDL	2e-115	35213538
32	rs28601761	8	126500031	rs112875651	126506694	-6663	0.802054	Total lipid levels in large HDL	6e-16	35213538
32	rs28601761	8	126500031	rs112875651	126506694	-6663	0.802054	Concentration of large HDL particles	2e-15	35213538
32	rs28601761	8	126500031	rs112875651	126506694	-6663	0.802054	Cholesterol levels in large LDL	4e-30	35213538
32	rs28601761	8	126500031	rs112875651	126506694	-6663	0.802054	Cholesterol levels in large VLDL	7e-94	35213538
32	rs28601761	8	126500031	rs112875651	126506694	-6663	0.802054	Triglycerides to total lipids ratio in large VLDL	2e-17	35213538
32	rs28601761	8	126500031	rs112875651	126506694	-6663	0.802054	Cholesteryl ester levels in LDL	7e-47	35213538
32	rs28601761	8	126500031	rs112875651	126506694	-6663	0.802054	Total lipid levels in lipoprotein particles	2e-71	35213538
32	rs28601761	8	126500031	rs112875651	126506694	-6663	0.802054	Cholesteryl ester levels in VLDL	6e-76	35213538
32	rs28601761	8	126500031	rs112875651	126506694	-6663	0.802054	VLDL cholesterol levels	1e-86	35213538
32	rs28601761	8	126500031	rs112875651	126506694	-6663	0.802054	Phospholipid levels in VLDL	1e-102	35213538
32	rs28601761	8	126500031	rs112875651	126506694	-6663	0.802054	Free cholesterol levels in very large HDL	3e-14	35213538
32	rs28601761	8	126500031	rs112875651	126506694	-6663	0.802054	Phospholipid levels in very large HDL	3e-16	35213538
32	rs28601761	8	126500031	rs112875651	126506694	-6663	0.802054	Cholesteryl ester levels in very large VLDL	7e-92	35213538
32	rs28601761	8	126500031	rs112875651	126506694	-6663	0.802054	Cholesterol levels in very small VLDL	9e-46	35213538
32	rs28601761	8	126500031	rs112875651	126506694	-6663	0.802054	Total lipid levels in very small VLDL	2e-83	35213538
32	rs28601761	8	126500031	rs112875651	126506694	-6663	0.802054	Concentration of very small VLDL particles	2e-80	35213538
32	rs28601761	8	126500031	rs112875651	126506694	-6663	0.802054	Total lipid levels in small VLDL	3e-106	35213538
32	rs28601761	8	126500031	rs112875651	126506694	-6663	0.802054	Phospholipid levels in small VLDL	1e-86	35213538
32	rs28601761	8	126500031	rs112875651	126506694	-6663	0.802054	Concentration of small VLDL particles	9e-106	35213538
32	rs28601761	8	126500031	rs112875651	126506694	-6663	0.802054	Sphingomyelin levels	2e-18	35213538
32	rs28601761	8	126500031	rs112875651	126506694	-6663	0.802054	Total phospholipid levels in lipoprotein particles	4e-50	35213538
32	rs28601761	8	126500031	rs112875651	126506694	-6663	0.802054	Total concentration of lipoprotein particles	4e-09	35213538
32	rs28601761	8	126500031	rs112875651	126506694	-6663	0.802054	Free cholesterol levels in VLDL	6e-96	35213538
32	rs28601761	8	126500031	rs112875651	126506694	-6663	0.802054	Concentration of VLDL particles	2e-100	35213538
32	rs28601761	8	126500031	rs112875651	126506694	-6663	0.802054	Free cholesterol to total lipids ratio in very large HDL	3e-11	35213538
32	rs28601761	8	126500031	rs112875651	126506694	-6663	0.802054	Total lipid levels in very large HDL	1e-14	35213538
32	rs28601761	8	126500031	rs112875651	126506694	-6663	0.802054	Phospholipids to total lipids ratio in very large HDL	2e-20	35213538
32	rs28601761	8	126500031	rs112875651	126506694	-6663	0.802054	Triglycerides to total lipids ratio in very large HDL	4e-85	35213538
32	rs28601761	8	126500031	rs112875651	126506694	-6663	0.802054	Phospholipids to total lipids ratio in very large VLDL	2e-20	35213538
32	rs28601761	8	126500031	rs112875651	126506694	-6663	0.802054	Free cholesterol levels in very small VLDL	7e-69	35213538
32	rs28601761	8	126500031	rs112875651	126506694	-6663	0.802054	Cholesteryl ester levels in very small VLDL	4e-36	35213538
32	rs28601761	8	126500031	rs112875651	126506694	-6663	0.802054	Phospholipid levels in very small VLDL	1e-86	35213538
32	rs28601761	8	126500031	rs112875651	126506694	-6663	0.802054	Phospholipids to total lipids ratio in chylomicrons and extremely large VLDL	1e-10	35213538
32	rs28601761	8	126500031	rs112875651	126506694	-6663	0.802054	Clinical LDL cholesterol levels	8e-29	35213538
32	rs28601761	8	126500031	rs112875651	126506694	-6663	0.802054	Docosahexaenoic acid levels	1e-33	35213538
32	rs28601761	8	126500031	rs112875651	126506694	-6663	0.802054	Glycoprotein acetyls levels	5e-63	35213538
32	rs28601761	8	126500031	rs112875651	126506694	-6663	0.802054	Polyunsaturated fatty acid levels	9e-77	35213538
32	rs28601761	8	126500031	rs112875651	126506694	-6663	0.802054	Total esterified cholesterol levels	1e-26	35213538
32	rs28601761	8	126500031	rs112875651	126506694	-6663	0.802054	Total free cholesterol levels	1e-43	35213538
32	rs28601761	8	126500031	rs112875651	126506694	-6663	0.802054	Free cholesterol levels in medium LDL	5e-23	35213538
32	rs28601761	8	126500031	rs112875651	126506694	-6663	0.802054	Cholesteryl ester levels in medium LDL	4e-63	35213538
32	rs28601761	8	126500031	rs112875651	126506694	-6663	0.802054	Phospholipid levels in medium LDL	3e-53	35213538
32	rs28601761	8	126500031	rs112875651	126506694	-6663	0.802054	Free cholesterol levels in medium VLDL	7e-63	35213538
32	rs28601761	8	126500031	rs112875651	126506694	-6663	0.802054	Ratio of omega-6 fatty acids to omega-3 fatty acids	4e-68	35213538
32	rs28601761	8	126500031	rs112875651	126506694	-6663	0.802054	Phosphatidylcholine levels	7e-39	35213538
32	rs28601761	8	126500031	rs112875651	126506694	-6663	0.802054	Omega-6 fatty acid levels	4e-52	35213538
32	rs28601761	8	126500031	rs112875651	126506694	-6663	0.802054	Cholesterol levels in small HDL	5e-17	35213538
32	rs28601761	8	126500031	rs112875651	126506694	-6663	0.802054	Remnant cholesterol (non-HDL, non-LDL -cholesterol)	2e-58	35213538
32	rs28601761	8	126500031	rs112875651	126506694	-6663	0.802054	Total lipid levels in small HDL	1e-42	35213538
32	rs28601761	8	126500031	rs112875651	126506694	-6663	0.802054	Concentration of small HDL particles	1e-26	35213538
32	rs28601761	8	126500031	rs112875651	126506694	-6663	0.802054	Cholesterol levels in small LDL	6e-47	35213538
32	rs28601761	8	126500031	rs112875651	126506694	-6663	0.802054	Total lipid levels in small LDL	7e-52	35213538
32	rs28601761	8	126500031	rs112875651	126506694	-6663	0.802054	Concentration of small LDL particles	2e-63	35213538
32	rs28601761	8	126500031	rs112875651	126506694	-6663	0.802054	Cholesteryl ester levels in small VLDL	5e-88	35213538
32	rs28601761	8	126500031	rs112875651	126506694	-6663	0.802054	Free cholesterol levels in small VLDL	2e-64	35213538
32	rs28601761	8	126500031	rs112875651	126506694	-6663	0.802054	Cholesterol levels in medium LDL	3e-52	35213538
32	rs28601761	8	126500031	rs112875651	126506694	-6663	0.802054	Total lipid levels in medium LDL	1e-58	35213538
32	rs28601761	8	126500031	rs112875651	126506694	-6663	0.802054	Concentration of medium LDL particles	2e-57	35213538
32	rs28601761	8	126500031	rs112875651	126506694	-6663	0.802054	Cholesterol levels in medium VLDL	2e-37	35213538
32	rs28601761	8	126500031	rs112875651	126506694	-6663	0.802054	Cholesteryl ester levels in medium VLDL	1e-19	35213538
32	rs28601761	8	126500031	rs112875651	126506694	-6663	0.802054	Concentration of medium VLDL particles	8e-75	35213538
32	rs28601761	8	126500031	rs112875651	126506694	-6663	0.802054	Total lipid levels in medium VLDL	3e-83	35213538
32	rs28601761	8	126500031	rs112875651	126506694	-6663	0.802054	Phospholipid levels in medium VLDL	5e-75	35213538
32	rs28601761	8	126500031	rs112875651	126506694	-6663	0.802054	Triglyceride levels in medium VLDL	9e-86	35213538
32	rs28601761	8	126500031	rs112875651	126506694	-6663	0.802054	Omega-3 fatty acid levels	2e-100	35213538
32	rs28601761	8	126500031	rs112875651	126506694	-6663	0.802054	Total cholesterol minus HDL-C levels	4e-49	35213538
32	rs28601761	8	126500031	rs112875651	126506694	-6663	0.802054	Ratio of omega-3 fatty acids to total fatty acids	3e-36	35213538
32	rs28601761	8	126500031	rs112875651	126506694	-6663	0.802054	Phosphoglycerides levels	1e-50	35213538
32	rs28601761	8	126500031	rs112875651	126506694	-6663	0.802054	Free cholesterol levels in small HDL	5e-46	35213538
32	rs28601761	8	126500031	rs112875651	126506694	-6663	0.802054	Cholesteryl ester levels in small HDL	2e-09	35213538
32	rs28601761	8	126500031	rs112875651	126506694	-6663	0.802054	Phospholipid levels in small HDL	3e-41	35213538
32	rs28601761	8	126500031	rs112875651	126506694	-6663	0.802054	Cholesteryl ester levels in small LDL	3e-62	35213538
32	rs28601761	8	126500031	rs112875651	126506694	-6663	0.802054	Free cholesterol levels in small LDL	4e-12	35213538
32	rs28601761	8	126500031	rs112875651	126506694	-6663	0.802054	Cholesterol levels in small VLDL	3e-80	35213538
32	rs28601761	8	126500031	rs112875651	126506694	-6663	0.802054	Cholesterol levels in large HDL	6e-27	35213538
32	rs28601761	8	126500031	rs112875651	126506694	-6663	0.802054	Phospholipid levels in large HDL	5e-13	35213538
32	rs28601761	8	126500031	rs112875651	126506694	-6663	0.802054	Phospholipid levels in large LDL	9e-34	35213538
32	rs28601761	8	126500031	rs112875651	126506694	-6663	0.802054	Triglyceride levels in large LDL	2e-116	35213538
32	rs28601761	8	126500031	rs112875651	126506694	-6663	0.802054	Phospholipid levels in small LDL	6e-35	35213538
32	rs28601761	8	126500031	rs112875651	126506694	-6663	0.802054	Body mass index	2e-09	34594039
32	rs28601761	8	126500031	rs112875651	126506694	-6663	0.802054	Weight	2e-20	34594039
33	rs3765556	9	6535956	rs55933544	6534080	1876	0.92	Osteosarcoma survival	5e-08	29210060
33	rs3765556	9	6535956	rs2026972	6538279	-2323	0.99	Glycine levels	1e-83	35213538
34	rs493246	9	136144994	rs687621	136137065	7929	0.99226	Factor VIII levels	1E-647	30586737
34	rs493246	9	136144994	rs687621	136137065	7929	0.99226	Blood protein levels	4e-17	29875488
34	rs493246	9	136144994	rs687621	136137065	7929	0.99226	Platelet reactivity measurement (collagen-ADP)	2e-15	31262040
34	rs493246	9	136144994	rs687621	136137065	7929	0.99226	Adolescent idiopathic scoliosis	7e-10	30395268
34	rs493246	9	136144994	rs687621	136137065	7929	0.99226	D-dimer levels	7e-06	21502573
34	rs493246	9	136144994	rs687621	136137065	7929	0.99226	vWF levels	5E-324	20231535
34	rs493246	9	136144994	rs687621	136137065	7929	0.99226	Diastolic blood pressure	5e-08	27618447
34	rs493246	9	136144994	rs687621	136137065	7929	0.99226	Monocyte count	2e-08	29403010
34	rs493246	9	136144994	rs687621	136137065	7929	0.99226	Activated partial thromboplastin time	9e-100	22703881
34	rs493246	9	136144994	rs687621	136137065	7929	0.99226	Venous thromboembolism	2e-52	23650146
34	rs493246	9	136144994	rs687621	136137065	7929	0.99226	Peptic ulcer disease	1e-09	33608531
34	rs493246	9	136144994	rs687621	136137065	7929	0.99226	Type 2 diabetes	1e-08	30054458
34	rs493246	9	136144994	rs687621	136137065	7929	0.99226	Alanine aminotransferase levels	5e-25	33547301
34	rs493246	9	136144994	rs687621	136137065	7929	0.99226	FAS plasma levels	2e-11	35264221
34	rs493246	9	136144994	rs687621	136137065	7929	0.99226	Chronic elevation of alanine aminotransferase (cALT) levels	8e-11	35654975
34	rs493246	9	136144994	rs687621	136137065	7929	0.99226	Serum levels of protein CASC4	1e-36	35078996
34	rs493246	9	136144994	rs687621	136137065	7929	0.99226	Serum levels of protein LRRC32	1e-34	35078996
34	rs493246	9	136144994	rs687621	136137065	7929	0.99226	Coronary artery disease or factor VIII levels (pleiotropy)	5E-324	35285134
34	rs493246	9	136144994	rs687621	136137065	7929	0.99226	Whole brain restricted isotropic diffusion (multivariate analysis)	1e-09	35505052
34	rs493246	9	136144994	rs687621	136137065	7929	0.99226	Serum levels of protein F8	1e-78	35078996
34	rs493246	9	136144994	rs687621	136137065	7929	0.99226	Glycoprotein acetyls levels	9e-12	35213538
34	rs493246	9	136144994	rs687289	136137106	7888	0.996139	Urinary metabolites (H-NMR features)	1e-12	24586186
34	rs493246	9	136144994	rs687289	136137106	7888	0.996139	Pancreatic cancer	2e-16	25086665
34	rs493246	9	136144994	rs687289	136137106	7888	0.996139	Coagulation factor levels	1e-128	23267103
34	rs493246	9	136144994	rs687289	136137106	7888	0.996139	Fibroblast growth factor 23 levels	1e-12	33067605
34	rs493246	9	136144994	rs687289	136137106	7888	0.996139	Venous thromboembolism or plasminogen activator inhibitor 1 levels (pleiotropy)	3e-174	35285134
34	rs493246	9	136144994	rs687289	136137106	7888	0.996139	Venous thromboembolism or tissue plasminogen activator levels (pleiotropy)	5e-175	35285134
34	rs493246	9	136144994	rs687289	136137106	7888	0.996139	Mannose-binding protein C levels	8e-10	28240269
34	rs493246	9	136144994	rs687289	136137106	7888	0.996139	Ornithine levels	3e-11	33414548
34	rs493246	9	136144994	rs975381715	136137106	7888	0.996139	Early-onset ischemic stroke	4e-10	36240095
34	rs493246	9	136144994	rs657152	136139265	5729	0.88128	Serum thyroid-stimulating hormone levels	4e-06	25436638
34	rs493246	9	136144994	rs657152	136139265	5729	0.88128	Serum alkaline phosphatase levels	4e-08	24094242
34	rs493246	9	136144994	rs657152	136139265	5729	0.88128	Severe COVID-19 infection with respiratory failure (analysis I)	5e-08	32558485
34	rs493246	9	136144994	rs657152	136139265	5729	0.88128	Severe COVID-19 infection with respiratory failure (analysis II)	5e-07	32558485
34	rs493246	9	136144994	rs657152	136139265	5729	0.88128	Phytosterol levels	9e-13	20529992
34	rs493246	9	136144994	rs657152	136139265	5729	0.88128	Liver enzyme levels	2e-30	18940312
34	rs493246	9	136144994	rs657152	136139265	5729	0.88128	Obesity-related traits	2e-08	23251661
34	rs493246	9	136144994	rs657152	136139265	5729	0.88128	Thyroid hormone levels	4e-10	23408906
34	rs493246	9	136144994	rs657152	136139265	5729	0.88128	Gastric parietal cell autoantibody levels in type 1 diabetes	1e-13	21829393
34	rs493246	9	136144994	rs657152	136139265	5729	0.88128	Estradiol levels	6e-21	32042192
34	rs493246	9	136144994	rs657152	136139265	5729	0.88128	ABO blood group (AB vs non-AB)	6e-22	34202464
34	rs493246	9	136144994	rs657152	136139265	5729	0.88128	Colon polyp	1e-08	34594039
34	rs493246	9	136144994	rs644234	136142217	2777	0.88128	Protein biomarker	4e-47	23056639
34	rs493246	9	136144994	rs643434	136142355	2639	0.88128	Inflammatory biomarkers	9e-25	22291609
34	rs493246	9	136144994	rs643434	136142355	2639	0.88128	Interleukin-6 levels	1e-48	32473944
34	rs493246	9	136144994	rs643434	136142355	2639	0.88128	Coronary artery disease	4e-09	32469254
34	rs493246	9	136144994	rs643434	136142355	2639	0.88128	End-stage coagulation	1e-49	23381943
34	rs493246	9	136144994	rs643434	136142355	2639	0.88128	C-reactive protein levels	1e-09	30388399
34	rs493246	9	136144994	rs544873	136143212	1782	0.88128	Thyroid stimulating hormone levels	2e-18	32769997
34	rs493246	9	136144994	rs545971	136143372	1622	1	Faecalicatena lactaris abundance in stool	9e-13	35115689
34	rs493246	9	136144994	rs545971	136143372	1622	1	Medication use (antithrombotic agents)	1e-12	34594039
34	rs493246	9	136144994	rs612169	136143442	1552	0.996139	Metabolic traits	9e-40	21886157
34	rs493246	9	136144994	rs612169	136143442	1552	0.996139	Thrombomodulin levels	2e-68	33067605
34	rs493246	9	136144994	rs612169	136143442	1552	0.996139	Citrulline levels	1e-10	33414548
34	rs493246	9	136144994	rs612169	136143442	1552	0.996139	von Willebrand factor levels	1e-20	28240269
34	rs493246	9	136144994	rs612169	136143442	1552	0.996139	Cholesteryl ester_17:0_[M+NH4]1+ levels	2e-10	34503513
34	rs493246	9	136144994	rs491626	136144873	121	1	Creatine kinase levels	1e-09	29403010
34	rs493246	9	136144994	rs492488	136144960	34	1	Glycine levels	5e-06	31070104
34	rs493246	9	136144994	rs494242	136145118	-124	0.88128	Total testosterone levels	2e-08	32042192
34	rs493246	9	136144994	rs13292932	136145419	-425	0.950366	Vertex-wise cortical thickness	2e-13	34910505
34	rs493246	9	136144994	rs582094	136145484	-490	1	Diverticular disease	2e-11	30177863
34	rs493246	9	136144994	rs2769071	136145974	-980	1	Circulating fibroblast growth factor 23 levels	6e-17	30217807
34	rs493246	9	136144994	rs2769071	136145974	-980	1	Serum levels of protein SHANK3	9e-61	35078996
34	rs493246	9	136144994	rs2769071	136145974	-980	1	Venous thromboembolism or fibrinogen levels (pleiotropy)	1e-180	35285134
34	rs493246	9	136144994	rs2769071	136145974	-980	1	Venous thromboembolism or factor XI levels (pleiotropy)	3e-176	35285134
34	rs493246	9	136144994	rs2769071	136145974	-980	1	Venous thromboembolism or factor VII levels (pleiotropy)	8e-176	35285134
34	rs493246	9	136144994	rs677355	136146046	-1052	0.992384	Lymphocyte count	4e-12	32888493
34	rs493246	9	136144994	rs676996	136146077	-1083	0.992384	Haemorrhoidal disease	5e-43	33888516
34	rs493246	9	136144994	rs527210	136146431	-1437	1	Myocardial infarction	5e-13	34594039
34	rs493246	9	136144994	rs116552240	136149098	-4104	0.86905	Lactate dehydrogenase levels	7e-09	29403010
34	rs493246	9	136144994	rs116552240	136149098	-4104	0.86905	Non-albumin protein levels	2e-08	29403010
34	rs493246	9	136144994	rs8176645	136149098	-4104	0.86905	Gut microbiota abundance (k_Bacteria.p_Actinobacteria.c_Actinobacteria.o_Bifidobacteriales.f_Bifidobacteriaceae.g_Bifidobacterium.s_Bifidobacterium_bifidum)	6e-14	35115690
34	rs493246	9	136144994	rs116552240	136149098	-4104	0.86905	Ischemic stroke or factor VIII levels (pleiotropy)	5E-324	35285134
34	rs493246	9	136144994	rs8176645	136149098	-4104	0.86905	Mitochondrial DNA copy number	3e-08	35023831
34	rs493246	9	136144994	rs8176645	136149098	-4104	0.86905	Cerebral venous thrombosis	9e-24	34459509
34	rs493246	9	136144994	rs505922	136149229	-4235	0.988481	vWF levels in ischaemic stroke and hyperhomocysteinaemia	2e-30	28495826
34	rs493246	9	136144994	rs505922	136149229	-4235	0.988481	Peripheral artery disease	7e-11	31285632
34	rs493246	9	136144994	rs505922	136149229	-4235	0.988481	Protein quantitative trait loci	2e-40	32492067
34	rs493246	9	136144994	rs505922	136149229	-4235	0.988481	Clinical laboratory measurements	8e-65	27897004
34	rs493246	9	136144994	rs505922	136149229	-4235	0.988481	Graves' disease	2e-10	23612905
34	rs493246	9	136144994	rs505922	136149229	-4235	0.988481	Duodenal ulcer	1e-10	22387998
34	rs493246	9	136144994	rs505922	136149229	-4235	0.988481	Insulin disposition index	4e-09	23263489
34	rs493246	9	136144994	rs505922	136149229	-4235	0.988481	Mean spheric corpuscular volume	3e-10	32888494
34	rs493246	9	136144994	rs505922	136149229	-4235	0.988481	Reticulocyte count	6e-12	32888494
34	rs493246	9	136144994	rs505922	136149229	-4235	0.988481	Postoperative venous thromboembolism	5e-07	34777790
34	rs493246	9	136144994	rs505922	136149229	-4235	0.988481	Serum levels of protein MBL2	7e-28	35078996
34	rs493246	9	136144994	rs505922	136149229	-4235	0.988481	Serum levels of protein PNPLA2	3e-18	35078996
34	rs493246	9	136144994	rs505922	136149229	-4235	0.988481	CD209 antigen levels	8e-86	28240269
34	rs493246	9	136144994	rs505922	136149229	-4235	0.988481	Metabolic biomarkers (multivariate analysis)	7e-120	33980691
34	rs493246	9	136144994	rs505922	136149229	-4235	0.988481	Alkaline phosphatase (UKB data field 30610)	2e-114	35810165
34	rs493246	9	136144994	rs505922	136149229	-4235	0.988481	Triglycerides	8e-10	33980691
34	rs493246	9	136144994	rs505922	136149229	-4235	0.988481	Body fat percentage	2e-08	33980691
34	rs493246	9	136144994	rs505922	136149229	-4235	0.988481	High density lipoprotein cholesterol levels	7e-11	33980691
34	rs493246	9	136144994	rs505922	136149229	-4235	0.988481	Sex hormone-binding globulin levels	5e-06	33980691
34	rs493246	9	136144994	rs505922	136149229	-4235	0.988481	Aspartate aminotransferase levels	3e-43	33980691
34	rs493246	9	136144994	rs505922	136149229	-4235	0.988481	SARS-CoV-2 infection	3e-82	35922517
34	rs493246	9	136144994	rs505922	136149229	-4235	0.988481	COVID-19 (critical illness vs population)	3e-11	35922517
34	rs493246	9	136144994	rs505922	136149229	-4235	0.988481	COVID-19 (hospitalized vs population)	2e-22	35922517
34	rs493246	9	136144994	rs529565	136149500	-4506	0.980793	Thrombosis	7e-63	26908601
34	rs493246	9	136144994	rs529565	136149500	-4506	0.980793	Monocyte percentage of white cells	2e-29	32888494
34	rs493246	9	136144994	rs529565	136149500	-4506	0.980793	ABO blood group (O vs non-O)	3e-48	34202464
34	rs493246	9	136144994	rs529565	136149500	-4506	0.980793	ABO blood group (B vs O)	2e-46	34202464
34	rs493246	9	136144994	rs529565	136149500	-4506	0.980793	Lymphocyte-to-monocyte ratio	1e-18	34469753
34	rs493246	9	136144994	rs529565	136149500	-4506	0.980793	Citrate levels	4e-11	35213538
35	rs10761742	10	65085048	rs6479877	64878118	206930	0.802454	Vascular endothelial growth factor levels	1e-07	27989323
35	rs10761742	10	65085048	rs6479877	64878118	206930	0.802454	Glycine levels	1e-10	30837465
35	rs10761742	10	65085048	rs6479877	64878118	206930	0.802454	Phosphatidylcholine (18:0_22:5) (n6) levels	5e-07	35668104
35	rs10761742	10	65085048	rs6479877	64878118	206930	0.802454	Lysophosphatidylcholine (22:5) [sn1] (n6) levels	2e-07	35668104
35	rs10761742	10	65085048	rs6479877	64878118	206930	0.802454	Ascending thoracic aortic diameter	6e-13	34837083
35	rs10761742	10	65085048	rs10761716	64882300	202748	0.802454	Triglyceride levels x alcohol consumption (drinkers vs non-drinkers) interaction (2df)	2e-17	30698716
35	rs10761742	10	65085048	rs10761716	64882300	202748	0.802454	HDL cholesterol levels x alcohol consumption (drinkers vs non-drinkers) interaction (2df)	2e-06	30698716
35	rs10761742	10	65085048	rs10761716	64882300	202748	0.802454	LDL cholesterol levels x alcohol consumption (drinkers vs non-drinkers) interaction (2df)	2e-06	30698716
35	rs10761742	10	65085048	rs10761716	64882300	202748	0.802454	Triglyceride levels in current drinkers	1e-08	30698716
35	rs10761742	10	65085048	rs10761716	64882300	202748	0.802454	LDL cholesterol levels x alcohol consumption (regular vs non-regular drinkers) interaction (2df)	1e-06	30698716
35	rs10761742	10	65085048	rs10761716	64882300	202748	0.802454	Triglyceride levels	2e-07	30698716
35	rs10761742	10	65085048	rs10761716	64882300	202748	0.802454	Triglyceride levels x alcohol consumption (regular vs non-regular drinkers) interaction (2df)	2e-16	30698716
35	rs10761742	10	65085048	rs10761716	64882300	202748	0.802454	Ascending aorta maximum area	2e-11	34968759
35	rs10761742	10	65085048	rs10761716	64882300	202748	0.802454	Ascending aorta distensibility (MTAG)	4e-08	35922433
35	rs10761742	10	65085048	rs10761716	64882300	202748	0.802454	Cholesteryl esters to total lipids ratio in large LDL	2e-17	35213538
35	rs10761742	10	65085048	rs10761716	64882300	202748	0.802454	Total lipid levels in large VLDL	1e-18	35213538
35	rs10761742	10	65085048	rs10761716	64882300	202748	0.802454	Concentration of large VLDL particles	4e-18	35213538
35	rs10761742	10	65085048	rs10761716	64882300	202748	0.802454	Triglyceride levels in LDL	2e-09	35213538
35	rs10761742	10	65085048	rs10761716	64882300	202748	0.802454	Free cholesterol to total lipids ratio in IDL	3e-10	35213538
35	rs10761742	10	65085048	rs10761716	64882300	202748	0.802454	Cholesteryl ester levels in large VLDL	3e-09	35213538
35	rs10761742	10	65085048	rs10761716	64882300	202748	0.802454	Free cholesterol levels in large VLDL	3e-16	35213538
35	rs10761742	10	65085048	rs10761716	64882300	202748	0.802454	Cholesterol levels in large VLDL	6e-13	35213538
35	rs10761742	10	65085048	rs10761716	64882300	202748	0.802454	Triglyceride levels in large VLDL	3e-21	35213538
35	rs10761742	10	65085048	rs10761716	64882300	202748	0.802454	Triglyceride levels in small VLDL	4e-26	35213538
35	rs10761742	10	65085048	rs10761716	64882300	202748	0.802454	Phospholipid levels in VLDL	5e-10	35213538
35	rs10761742	10	65085048	rs10761716	64882300	202748	0.802454	Cholesterol levels in very large VLDL	5e-12	35213538
35	rs10761742	10	65085048	rs10761716	64882300	202748	0.802454	Cholesteryl ester levels in very large VLDL	2e-08	35213538
35	rs10761742	10	65085048	rs10761716	64882300	202748	0.802454	Total lipid levels in very large VLDL	1e-18	35213538
35	rs10761742	10	65085048	rs10761716	64882300	202748	0.802454	Concentration of very large VLDL particles	2e-18	35213538
35	rs10761742	10	65085048	rs10761716	64882300	202748	0.802454	Total lipid levels in small VLDL	2e-11	35213538
35	rs10761742	10	65085048	rs10761716	64882300	202748	0.802454	Concentration of small VLDL particles	2e-12	35213538
35	rs10761742	10	65085048	rs10761716	64882300	202748	0.802454	Total triglycerides levels	7e-20	35213538
35	rs10761742	10	65085048	rs10761716	64882300	202748	0.802454	Total lipid levels in VLDL	8e-14	35213538
35	rs10761742	10	65085048	rs10761716	64882300	202748	0.802454	Triglyceride levels in VLDL	5e-22	35213538
35	rs10761742	10	65085048	rs10761716	64882300	202748	0.802454	Free cholesterol levels in very large VLDL	8e-16	35213538
35	rs10761742	10	65085048	rs10761716	64882300	202748	0.802454	Phospholipid levels in very large VLDL	5e-17	35213538
35	rs10761742	10	65085048	rs10761716	64882300	202748	0.802454	Triglyceride levels in very large VLDL	2e-21	35213538
35	rs10761742	10	65085048	rs10761716	64882300	202748	0.802454	Triglyceride levels in very small VLDL	9e-16	35213538
35	rs10761742	10	65085048	rs10761716	64882300	202748	0.802454	Triglyceride levels in medium LDL	1e-12	35213538
35	rs10761742	10	65085048	rs10761716	64882300	202748	0.802454	Monounsaturated fatty acid levels	5e-14	35213538
35	rs10761742	10	65085048	rs10761716	64882300	202748	0.802454	Triglyceride levels in small HDL	1e-15	35213538
35	rs10761742	10	65085048	rs10761716	64882300	202748	0.802454	Total lipid levels in medium VLDL	2e-08	35213538
35	rs10761742	10	65085048	rs10761716	64882300	202748	0.802454	Triglyceride levels in medium VLDL	4e-20	35213538
35	rs10761742	10	65085048	rs10761716	64882300	202748	0.802454	Phospholipids to total lipids ratio in large LDL	3e-14	35213538
35	rs10761742	10	65085048	rs10761716	64882300	202748	0.802454	Phospholipid levels in large VLDL	3e-18	35213538
35	rs10761742	10	65085048	rs10761716	64882300	202748	0.802454	Triglyceride levels in small LDL	7e-19	35213538
35	rs10761742	10	65085048	rs10822143	64887856	197192	0.844061	Liver enzyme levels (gamma-glutamyl transferase)	1e-13	33972514
35	rs10761742	10	65085048	rs7073746	64904071	180977	0.962327	Menarche (age at onset)	2e-09	30595370
35	rs10761742	10	65085048	rs35562567	64916031	169017	0.877177	Blood protein levels	4e-11	28915241
35	rs10761742	10	65085048	rs1935	64927823	157225	0.973554	Serum alkaline phosphatase levels	2e-29	31666285
35	rs10761742	10	65085048	rs1935	64927823	157225	0.973554	Waist-to-hip ratio adjusted for BMI (additive genetic model)	1e-06	30778226
35	rs10761742	10	65085048	rs1935	64927823	157225	0.973554	Gallstone disease	9e-12	30504769
35	rs10761742	10	65085048	rs1935	64927823	157225	0.973554	Bioavailable testosterone levels	2e-08	34321204
35	rs10761742	10	65085048	rs1935	64927823	157225	0.973554	Tyrosine levels	3e-12	33414548
35	rs10761742	10	65085048	rs1935	64927823	157225	0.973554	Liver enzyme levels (alkaline phosphatase)	1e-300	33972514
35	rs10761742	10	65085048	rs1935	64927823	157225	0.973554	Fibrinogen levels	3e-06	35552711
35	rs10761742	10	65085048	rs10822145	64934548	150500	0.962787	Triglycerides	7e-11	25961943
35	rs10761742	10	65085048	rs10822145	64934548	150500	0.962787	Mean spheric corpuscular volume	1e-11	32888494
35	rs10761742	10	65085048	rs10822145	64934548	150500	0.962787	Mean reticulocyte volume	6e-11	32888494
35	rs10761742	10	65085048	rs10822145	64934548	150500	0.962787	Phospholipid levels in IDL	7e-10	35213538
35	rs10761742	10	65085048	rs10822145	64934548	150500	0.962787	Total lipid levels in IDL	5e-13	35213538
35	rs10761742	10	65085048	rs10822145	64934548	150500	0.962787	Concentration of IDL particles	1e-13	35213538
35	rs10761742	10	65085048	rs10822145	64934548	150500	0.962787	Free cholesterol levels in large LDL	1e-11	35213538
35	rs10761742	10	65085048	rs10822145	64934548	150500	0.962787	Free cholesterol levels in IDL	8e-16	35213538
35	rs10761742	10	65085048	rs10822145	64934548	150500	0.962787	Free cholesterol levels in LDL	6e-09	35213538
35	rs10761742	10	65085048	rs10822145	64934548	150500	0.962787	Cholesterol levels in IDL	1e-17	35213538
35	rs10761742	10	65085048	rs10822145	64934548	150500	0.962787	Cholesteryl ester levels in IDL	6e-18	35213538
35	rs10761742	10	65085048	rs10822145	64934548	150500	0.962787	Triglycerides to total lipids ratio in small VLDL	4e-29	35213538
35	rs10761742	10	65085048	rs10822145	64934548	150500	0.962787	Phospholipids to total lipids ratio in small VLDL	1e-26	35213538
35	rs10761742	10	65085048	rs10822145	64934548	150500	0.962787	Sphingomyelin levels	1e-08	35213538
35	rs10761742	10	65085048	rs10822145	64934548	150500	0.962787	Cholesterol to total lipids ratio in small LDL	3e-13	35213538
35	rs10761742	10	65085048	rs10822145	64934548	150500	0.962787	Free cholesterol to total lipids ratio in small VLDL	8e-28	35213538
35	rs10761742	10	65085048	rs10761723	64955581	129467	0.981049	Prothrombin time	4e-12	29403010
35	rs10761742	10	65085048	rs10761723	64955581	129467	0.981049	Free testosterone levels	5e-08	34321204
35	rs10761742	10	65085048	rs10761723	64955581	129467	0.981049	Sex hormone-binding globulin levels	1e-48	34321204
35	rs10761742	10	65085048	rs4379723	64963449	121599	0.981049	Platelet count	7e-07	23263863
35	rs10761742	10	65085048	rs4379723	64963449	121599	0.981049	Mean platelet volume	1E-712	32888493
35	rs10761742	10	65085048	rs7916868	64988931	96117	0.891952	High density lipoprotein cholesterol levels	2e-09	31928498
35	rs10761742	10	65085048	rs7916868	64988931	96117	0.891952	Height	9e-26	30595370
35	rs10761742	10	65085048	rs7916868	64988931	96117	0.891952	Ischemic stroke or fibrinogen levels (pleiotropy)	9e-24	35285134
35	rs10761742	10	65085048	rs7916868	64988931	96117	0.891952	Principal component-derived dietary pattern 1	3e-15	32193382
35	rs10761742	10	65085048	rs7916868	64988931	96117	0.891952	Atrial fibrillation/atrial flutter	5e-10	34594039
35	rs10761742	10	65085048	rs7916868	64988931	96117	0.891952	Hemoglobin A1c levels	7e-13	34594039
35	rs10761742	10	65085048	rs7902343	65005399	79649	0.988659	Low density lipoprotein cholesterol levels	1e-07	29507422
35	rs10761742	10	65085048	rs7902343	65005399	79649	0.988659	Diastolic blood pressure	1e-13	35762941
35	rs10761742	10	65085048	rs7902343	65005399	79649	0.988659	Neutrophil count	3e-26	34469753
35	rs10761742	10	65085048	rs10995477	65010672	74376	0.992416	Sum neutrophil eosinophil counts	5e-23	27863252
35	rs10761742	10	65085048	rs10995477	65010672	74376	0.992416	White blood cell count	9e-22	27863252
35	rs10761742	10	65085048	rs10995477	65010672	74376	0.992416	Granulocyte count	5e-22	27863252
35	rs10761742	10	65085048	rs4454603	65012750	72298	1	Waist-to-hip ratio adjusted for BMI	3e-08	30575882
35	rs10761742	10	65085048	rs4454603	65012750	72298	1	Waist-hip ratio	5e-08	30575882
35	rs10761742	10	65085048	rs7088799	65016174	68874	0.8115	Interleukin-10 levels	3e-07	27989323
35	rs10761742	10	65085048	rs7098181	65027143	57905	0.805882	Platelet-to-lymphocyte ratio	4e-117	34469753
35	rs10761742	10	65085048	rs10761731	65027610	57438	0.805882	Interleukin-12p70 levels	6e-10	27989323
35	rs10761742	10	65085048	rs10761731	65027610	57438	0.805882	C-reactive protein levels or HDL-cholesterol levels (pleiotropy)	2e-08	27286809
35	rs10761742	10	65085048	rs10761731	65027610	57438	0.805882	Neutrophil percentage of white cells	3e-11	27863252
35	rs10761742	10	65085048	rs10761731	65027610	57438	0.805882	Platelet aggregation	1e-07	29185836
35	rs10761742	10	65085048	rs10761731	65027610	57438	0.805882	Forns index in high alcohol intake	2e-13	32561361
35	rs10761742	10	65085048	rs10761731	65027610	57438	0.805882	Fibrosis-4 index in high alcohol intake	1e-10	32561361
35	rs10761742	10	65085048	rs10761731	65027610	57438	0.805882	Aspartate aminotransferase platelet ratio index in high alcohol intake	1e-07	32561361
35	rs10761742	10	65085048	rs10761731	65027610	57438	0.805882	Serum levels of protein CXCL5	2e-34	35078996
35	rs10761742	10	65085048	rs10761731	65027610	57438	0.805882	Ascending aorta minimum area	4e-13	34968759
35	rs10761742	10	65085048	rs9787438	65038030	47018	0.805882	Cytokine levels	9e-12	31679650
35	rs10761742	10	65085048	rs9787438	65038030	47018	0.805882	Cytokine network levels (multivariate analysis)	1e-07	31679650
35	rs10761742	10	65085048	rs7080386	65048306	36742	0.8115	Inflammatory biomarkers (multivariate analysis)	4e-08	33110245
35	rs10761742	10	65085048	rs7080386	65048306	36742	0.8115	Plateletcrit	1e-21	32888494
35	rs10761742	10	65085048	rs7075195	65050659	34389	0.814631	Ascending aorta maximum area (MTAG)	3e-09	35922433
35	rs10761742	10	65085048	rs10761737	65052205	32843	0.8115	HDL cholesterol levels	5e-13	32203549
35	rs10761742	10	65085048	rs7084707	65052542	32506	0.814631	Beta-citrylglutamate levels	2e-11	35347128
35	rs10761742	10	65085048	rs7084707	65052542	32506	0.814631	Spermidine levels	1e-12	35347128
35	rs10761742	10	65085048	rs10822153	65056813	28235	0.9962	Sex hormone-binding globulin levels adjusted for BMI	4E-714	32042192
35	rs10761742	10	65085048	rs10761739	65062008	23040	0.8115	Intelligence (MTAG)	3e-15	29326435
35	rs10761742	10	65085048	rs10761741	65066186	18862	0.8115	Educational attainment (years of education)	7e-09	27225129
35	rs10761742	10	65085048	rs10761741	65066186	18862	0.8115	Platelet-derived growth factor subunit B levels	1e-19	33067605
35	rs10761742	10	65085048	rs10761741	65066186	18862	0.8115	Proteinase-activated receptor 1 levels	6e-24	33067605
35	rs10761742	10	65085048	rs10761741	65066186	18862	0.8115	Proheparin-binding EGF-like growth factor levels	3e-41	33067605
35	rs10761742	10	65085048	rs10822155	65071215	13833	0.805277	Metabolic syndrome	2e-14	31589552
35	rs10761742	10	65085048	rs10822155	65071215	13833	0.805277	Serum levels of protein VEGFA	2e-12	35078996
35	rs10761742	10	65085048	rs10822156	65080727	4321	0.992386	Atrial fibrillation (MTAG)	1e-11	35872910
35	rs10761742	10	65085048	rs10740118	65101207	-16159	0.8115	Plasma omega-6 polyunsaturated fatty acid levels (linoleic acid)	8e-09	24823311
35	rs10761742	10	65085048	rs10740118	65101207	-16159	0.8115	Platelet distribution width	3e-51	27863252
35	rs10761742	10	65085048	rs10740118	65101207	-16159	0.8115	Mitochondrial DNA levels	5e-25	33385171
35	rs10761742	10	65085048	rs7896518	65104500	-19452	0.814631	Apolipoprotein A1 levels	2e-14	32203549
35	rs10761742	10	65085048	rs7896518	65104500	-19452	0.814631	Sum basophil neutrophil counts	1e-22	27863252
35	rs10761742	10	65085048	rs7896518	65104500	-19452	0.814631	Myeloid white cell count	6e-21	27863252
35	rs10761742	10	65085048	rs7896518	65104500	-19452	0.814631	Cognitive ability (MTAG)	4e-11	29186694
35	rs10761742	10	65085048	rs7896518	65104500	-19452	0.814631	Cognitive ability	8e-07	29186694
35	rs10761742	10	65085048	rs7896518	65104500	-19452	0.814631	Dickkopf-related protein 1 levels	6e-39	33067605
35	rs10761742	10	65085048	rs7896518	65104500	-19452	0.814631	C-X-C motif chemokine 1 levels	1e-17	33067605
35	rs10761742	10	65085048	rs7896518	65104500	-19452	0.814631	Lung function (FEV1/FVC)	6e-16	30595370
35	rs10761742	10	65085048	rs7896518	65104500	-19452	0.814631	Vascular endothelial growth factor A levels	1e-13	33227023
35	rs10761742	10	65085048	rs7896518	65104500	-19452	0.814631	Cortical thickness	3e-10	34560273
35	rs10761742	10	65085048	rs7896518	65104500	-19452	0.814631	Vertex-wise cortical thickness	6e-11	34910505
35	rs10761742	10	65085048	rs7896518	65104500	-19452	0.814631	Serum levels of protein HBEGF	9e-15	35078996
35	rs10761742	10	65085048	rs7896518	65104500	-19452	0.814631	Mitochondrial DNA copy number	1e-98	35023831
35	rs10761742	10	65085048	rs7896518	65104500	-19452	0.814631	Liver volume	4e-13	34128465
35	rs10761742	10	65085048	rs7896518	65104500	-19452	0.814631	Free cholesterol to total lipids ratio in very large VLDL	7e-15	35213538
35	rs10761742	10	65085048	rs7896518	65104500	-19452	0.814631	HDL cholesterol	1e-12	34594039
35	rs10761742	10	65085048	rs12358789	65121485	-36437	0.917724	Cholesterol to total lipids ratio in chylomicrons and extremely large VLDL	7e-09	35213538
35	rs10761742	10	65085048	rs12355784	65121565	-36517	0.9962	Liver enzyme levels	5e-10	18940312
35	rs10761742	10	65085048	rs10822163	65124098	-39050	1	Cholesteryl esters to total lipids ratio in large VLDL	7e-20	35213538
35	rs10761742	10	65085048	rs6479896	65126832	-41784	0.9962	Triglycerides to total lipids ratio in very large VLDL	1e-19	35213538
35	rs10761742	10	65085048	rs7923609	65133822	-48774	1	Educational attainment	1e-06	25201988
35	rs10761742	10	65085048	rs2893919	65134778	-49730	0.9962	Triglycerides x physical activity interaction (2df test)	3e-23	30670697
35	rs10761742	10	65085048	rs2393969	65140440	-55392	1	Total testosterone levels	5e-122	34321204
35	rs10761742	10	65085048	rs9414801	65149089	-64041	0.969824	HDL cholesterol levels x short total sleep time interaction (2df test)	1e-09	31719535
35	rs10761742	10	65085048	rs7095571	65150959	-65911	0.981028	Triglyceride levels in chylomicrons and extremely large VLDL	1e-19	35213538
35	rs10761742	10	65085048	rs10761752	65160321	-75273	0.9962	Cholesterol levels in chylomicrons and extremely large VLDL	3e-19	35213538
35	rs10761742	10	65085048	rs10761752	65160321	-75273	0.9962	Total lipid levels in chylomicrons and extremely large VLDL	7e-21	35213538
35	rs10761742	10	65085048	rs10761752	65160321	-75273	0.9962	Concentration of chylomicrons and extremely large VLDL particles	3e-20	35213538
35	rs10761742	10	65085048	rs10761752	65160321	-75273	0.9962	Free cholesterol levels in chylomicrons and extremely large VLDL	8e-21	35213538
35	rs10761742	10	65085048	rs10761752	65160321	-75273	0.9962	Cholesteryl ester levels in chylomicrons and extremely large VLDL	2e-17	35213538
35	rs10761742	10	65085048	rs10761753	65161903	-76855	0.9886	Free cholesterol to total lipids ratio in large LDL	6e-43	35213538
35	rs10761742	10	65085048	rs10761753	65161903	-76855	0.9886	Free cholesterol to total lipids ratio in very small VLDL	1e-13	35213538
35	rs10761742	10	65085048	rs7896783	65162153	-77105	0.9962	Fibrinogen	9e-22	23969696
35	rs10761742	10	65085048	rs10822168	65165184	-80136	0.992416	Total bilirubin levels	3e-11	29403010
35	rs10761742	10	65085048	rs10822168	65165184	-80136	0.992416	Venous thromboembolism or fibrinogen levels (pleiotropy)	1e-23	35285134
35	rs10761742	10	65085048	rs10822168	65165184	-80136	0.992416	Coronary artery disease or fibrinogen levels (pleiotropy)	1e-22	35285134
35	rs10761742	10	65085048	rs10822168	65165184	-80136	0.992416	Fibrinogen levels or factor VII levels (pleiotropy)	1e-28	35285134
35	rs10761742	10	65085048	rs10822168	65165184	-80136	0.992416	Cholesterol to total lipids ratio in very large VLDL	5e-22	35213538
35	rs10761742	10	65085048	rs10822168	65165184	-80136	0.992416	Cholesteryl esters to total lipids ratio in very large VLDL	1e-22	35213538
35	rs10761742	10	65085048	rs10822168	65165184	-80136	0.992416	Cholesteryl esters to total lipids ratio in medium VLDL	3e-27	35213538
35	rs10761742	10	65085048	rs10822168	65165184	-80136	0.992416	Triglycerides to total lipids ratio in medium VLDL	2e-27	35213538
35	rs10761742	10	65085048	rs10822168	65165184	-80136	0.992416	Free cholesterol to total lipids ratio in medium LDL	2e-23	35213538
35	rs10761742	10	65085048	rs10822168	65165184	-80136	0.992416	Cholesterol to total lipids ratio in medium VLDL	3e-27	35213538
35	rs10761742	10	65085048	rs10761758	65172747	-87699	0.9962	AFP levels	2e-21	36329257
35	rs10761742	10	65085048	rs7077580	65180885	-95837	0.9962	Triglyceride levels x long total sleep time interaction (2df test)	5e-17	31719535
35	rs10761742	10	65085048	rs7923544	65182256	-97208	0.9962	Triglyceride levels x short total sleep time interaction (2df test)	2e-16	31719535
35	rs10761742	10	65085048	rs7923544	65182256	-97208	0.9962	Fibrinogen levels or plasminogen activator inhibitor 1 levels (pleiotropy)	9e-23	35285134
35	rs10761742	10	65085048	rs7923544	65182256	-97208	0.9962	Fibrinogen levels or tissue plasminogen activator levels (pleiotropy)	6e-25	35285134
35	rs10761742	10	65085048	rs7924036	65191645	-106597	0.911216	Body mass index	6e-12	30595370
35	rs10761742	10	65085048	rs7924036	65191645	-106597	0.911216	Insulin-related traits (multivariate analysis)	4e-10	32002517
35	rs10761742	10	65085048	rs7924036	65191645	-106597	0.911216	Household income (MTAG)	1e-12	31844048
35	rs10761742	10	65085048	rs7924036	65191645	-106597	0.911216	Intelligence	2e-08	29942086
35	rs10761742	10	65085048	rs7924036	65191645	-106597	0.911216	Urinary sodium excretion	2e-11	31409800
35	rs10761742	10	65085048	rs7924036	65191645	-106597	0.911216	Adult body size	2e-12	32376654
35	rs10761742	10	65085048	rs7924036	65191645	-106597	0.911216	Walking pace	1e-13	33128006
35	rs10761742	10	65085048	rs7924036	65191645	-106597	0.911216	Alzheimer's disease or educational attainment (pleiotropy)	5e-08	34743297
35	rs10761742	10	65085048	rs7924036	65191645	-106597	0.911216	Estimated glomerular filtration rate (creatinine)	3e-10	35710981
35	rs10761742	10	65085048	rs7924036	65191645	-106597	0.911216	Educational attainment (MTAG)	5e-22	30038396
35	rs10761742	10	65085048	rs7924036	65191645	-106597	0.911216	Lymphocyte count	5e-16	34469753
35	rs10761742	10	65085048	rs7924036	65191645	-106597	0.911216	Attention deficit hyperactivity disorder or autism spectrum disorder or intelligence (pleiotropy)	3e-08	35764056
35	rs10761742	10	65085048	rs7924036	65191645	-106597	0.911216	Total omega-3 fatty acid levels	9e-09	35692035
35	rs10761742	10	65085048	rs7924036	65191645	-106597	0.911216	Circulating docosahexaenoic acid levels	4e-19	35692035
35	rs10761742	10	65085048	rs7924036	65191645	-106597	0.911216	Insomnia	1e-08	35835914
35	rs10761742	10	65085048	rs7924036	65191645	-106597	0.911216	Ratio of docosahexaenoic acid to total fatty acid levels	4e-30	35213538
35	rs10761742	10	65085048	rs7924036	65191645	-106597	0.911216	Degree of unsaturation	2e-31	35213538
35	rs10761742	10	65085048	rs7924036	65191645	-106597	0.911216	Average diameter for VLDL particles	4e-26	35213538
35	rs10761742	10	65085048	rs7924036	65191645	-106597	0.911216	Ratio of triglycerides to phosphoglycerides	2e-26	35213538
35	rs10761742	10	65085048	rs7924036	65191645	-106597	0.911216	Phospholipid levels in chylomicrons and extremely large VLDL	1e-21	35213538
35	rs10761742	10	65085048	rs7924036	65191645	-106597	0.911216	Docosahexaenoic acid levels	1e-18	35213538
35	rs10761742	10	65085048	rs7924036	65191645	-106597	0.911216	Phospholipids to total lipids ratio in medium HDL	4e-12	35213538
35	rs10761742	10	65085048	rs7924036	65191645	-106597	0.911216	Ratio of omega-3 fatty acids to total fatty acids	4e-21	35213538
35	rs10761742	10	65085048	rs7924036	65191645	-106597	0.911216	Ratio of monounsaturated fatty acids to total fatty acids	2e-30	35213538
35	rs10761742	10	65085048	rs7924036	65191645	-106597	0.911216	Ratio of polyunsaturated fatty acids to monounsaturated fatty acids	5e-28	35213538
35	rs10761742	10	65085048	rs7924036	65191645	-106597	0.911216	Ratio of polyunsaturated fatty acids to total fatty acids	3e-20	35213538
35	rs10761742	10	65085048	rs7924036	65191645	-106597	0.911216	Cholesteryl esters to total lipids ratio in medium HDL	1e-08	35213538
35	rs10761742	10	65085048	rs7924036	65191645	-106597	0.911216	Cholesterol to total lipids ratio in medium HDL	1e-10	35213538
35	rs10761742	10	65085048	rs3999089	65203808	-118760	0.992416	Red blood cell count	1e-08	34594039
35	rs10761742	10	65085048	rs10740131	65271488	-186440	0.95836	Interferon gamma levels	8e-06	27989323
35	rs10761742	10	65085048	rs10740131	65271488	-186440	0.95836	Testosterone levels	4e-15	35192695
35	rs10761742	10	65085048	rs10740131	65271488	-186440	0.95836	Testosterone levels in premenopausal women	4e-10	35192695
35	rs10761742	10	65085048	rs10740131	65271488	-186440	0.95836	Albumin levels	4e-13	34321204
35	rs10761742	10	65085048	rs10740131	65271488	-186440	0.95836	Electrocardiogram morphology (amplitude at temporal datapoints)	9e-09	32916098
35	rs10761742	10	65085048	rs7082470	65277026	-191978	0.9962	Basophil percentage of white cells	3e-17	32888494
35	rs10761742	10	65085048	rs7082470	65277026	-191978	0.9962	Cholesterol to total lipids ratio in large VLDL	3e-16	35213538
35	rs10761742	10	65085048	rs7082470	65277026	-191978	0.9962	Cholesteryl esters to total lipids ratio in small VLDL	1e-24	35213538
35	rs10761742	10	65085048	rs7075901	65280994	-195946	0.9962	Phospholipids to total lipids ratio in medium VLDL	4e-25	35213538
35	rs10761742	10	65085048	rs7085018	65286667	-201619	0.981028	Fibrinogen levels or factor VII levels or factor XI levels or tissue plasminogen activator levels (pleiotropy)	2e-30	35285134
35	rs10761742	10	65085048	rs10761784	65308750	-223702	0.977288	Factor VII activity	1e-09	30642921
35	rs10761742	10	65085048	rs10761784	65308750	-223702	0.977288	Factor VII activity or levels	4e-09	30642921
35	rs10761742	10	65085048	rs10761784	65308750	-223702	0.977288	Serum levels of protein SMPD1	2e-14	35078996
35	rs10761742	10	65085048	rs10761784	65308750	-223702	0.977288	Venous thromboembolism or factor VII levels (pleiotropy)	3e-10	35285134
35	rs10761742	10	65085048	rs7919685	65315800	-230752	0.87518	Atrial fibrillation	5e-16	29892015
35	rs10761742	10	65085048	rs10761785	65318766	-233718	0.862123	Plasma omega-6 polyunsaturated fatty acid levels (adrenic acid)	7e-07	24823311
35	rs10761742	10	65085048	rs2393986	65320006	-234958	0.981028	Cholesteryl ester levels in very small VLDL	4e-11	35213538
35	rs10761742	10	65085048	rs12245149	65321147	-236099	0.878057	Vertex-wise sulcal depth	4e-12	34910505
35	rs10761742	10	65085048	rs12245149	65321147	-236099	0.878057	Hip circumference adjusted for BMI	8e-11	34021172
35	rs10761742	10	65085048	rs12245367	65321464	-236416	0.862781	PCSK9 levels	7e-06	34590679
35	rs10761742	10	65085048	rs12245367	65321464	-236416	0.862781	Cholelithiasis	8e-18	34594039
35	rs10761742	10	65085048	rs7090758	65335315	-250267	0.814208	LDL cholesterol levels	2e-08	32203549
35	rs10761742	10	65085048	rs10822184	65337153	-252105	0.903625	Androgen levels	1e-08	22936694
36	rs3802650	10	93577624	rs2259305	93615903	-38279	0.992293	Sex hormone-binding globulin levels	3e-22	32042192
36	rs3802650	10	93577624	rs2259305	93615903	-38279	0.992293	Sex hormone-binding globulin levels adjusted for BMI	8e-28	32042192
36	rs3802650	10	93577624	rs11186719	93631956	-54332	0.992323	Sex hormone-binding globulin levels in postmenopausal women	6e-10	35192695
36	rs3802650	10	93577624	rs1890896	93641757	-64133	0.965675	Liver enzyme levels (alkaline phosphatase)	4e-18	33972514
36	rs3802650	10	93577624	rs1890896	93641757	-64133	0.965675	Triglyceride levels in IDL	4e-11	35213538
36	rs3802650	10	93577624	rs1890896	93641757	-64133	0.965675	Total lipid levels in very small VLDL	4e-08	35213538
36	rs3802650	10	93577624	rs1890896	93641757	-64133	0.965675	Concentration of very small VLDL particles	3e-08	35213538
36	rs3802650	10	93577624	rs1890896	93641757	-64133	0.965675	Total lipid levels in small VLDL	2e-08	35213538
36	rs3802650	10	93577624	rs1890896	93641757	-64133	0.965675	Concentration of small VLDL particles	3e-08	35213538
36	rs3802650	10	93577624	rs1890896	93641757	-64133	0.965675	Phospholipid levels in very small VLDL	4e-08	35213538
36	rs3802650	10	93577624	rs1890896	93641757	-64133	0.965675	Triglyceride levels in very small VLDL	1e-09	35213538
36	rs3802650	10	93577624	rs1890896	93641757	-64133	0.965675	Triglyceride levels in medium LDL	7e-10	35213538
36	rs3802650	10	93577624	rs1890896	93641757	-64133	0.965675	Triglyceride levels in large LDL	2e-11	35213538
36	rs3802650	10	93577624	rs1890896	93641757	-64133	0.965675	Serum alkaline phosphatase levels	3e-13	34594039
36	rs3802650	10	93577624	rs10881987	93641869	-64245	0.965675	Triglyceride levels in LDL	1e-10	35213538
37	rs7078003	10	99359412	rs7078003	99359412	0	1	Glutamine levels	2e-39	33414548
37	rs7078003	10	99359412	rs2297644	99359739	-327	0.833692	Metabolite levels	1e-12	22286219
37	rs7078003	10	99359412	rs2297644	99359739	-327	0.833692	2-hydroxystearate levels in elite athletes	3e-06	31882771
38	rs11191355	10	104392497	rs11191355	104392497	0	1	Educational attainment	2e-08	35361970
38	rs11191355	10	104392497	rs729025	104393489	-992	0.98	Systolic Blood Pressure	5e-15	35762941
39	rs2168101	11	8255408	rs2168101	8255408	0	1	Sporadic neuroblastoma	3e-16	28545128
39	rs2168101	11	8255408	rs2168101	8255408	0	1	Offspring birth weight	3e-21	31043758
39	rs2168101	11	8255408	rs2168101	8255408	0	1	Height	7e-15	30595370
39	rs2168101	11	8255408	rs2168101	8255408	0	1	Alanine levels	7e-12	33414548
39	rs2168101	11	8255408	rs2168101	8255408	0	1	Glutamine levels	9e-16	33414548
39	rs2168101	11	8255408	rs2168101	8255408	0	1	Fasting glucose	3e-08	34059833
39	rs2168101	11	8255408	rs2168101	8255408	0	1	Tyrosine levels	2e-10	35213538
39	rs2168101	11	8255408	rs2168101	8255408	0	1	Glycine levels	1e-11	35213538
39	rs2168101	11	8255408	rs2168101	8255408	0	1	Histidine levels	2e-09	35213538
39	rs2168101	11	8255408	rs2168101	8255408	0	1	Serum albumin levels	9e-10	34594039
39	rs2168101	11	8255408	rs2168101	8255408	0	1	Glucose levels	1e-16	34594039
39	rs2168101	11	8255408	rs2168101	8255408	0	1	Hemoglobin A1c levels	6e-10	34594039
40	rs3782860	12	361996	rs7969761	355842	6154	0.92	Serum metabolite levels	1e-27	24816252
41	rs4149050	12	21330988	rs4149051	21331057	-69	0.99	Serum metabolite levels	2e-11	36635386
42	rs12312144	12	47092662	rs12312144	47092662	0	1	Alanine levels	2e-29	35213538
42	rs12312144	12	47092662	rs12312144	47092662	0	1	Glycine levels	4e-21	35213538
43	rs2638314	12	56866334	rs2939302	56860020	6314	1	Serum metabolite levels	5e-16	33031748
43	rs2638314	12	56866334	rs2939302	56860020	6314	1	Glutamine levels	1E-480	35213538
43	rs2638314	12	56866334	rs7298123	56860073	6261	0.873161	Isoleucine levels	2e-10	33414548
43	rs2638314	12	56866334	rs7298123	56860073	6261	0.873161	Principal component-derived dietary pattern 31	2e-10	32193382
43	rs2638314	12	56866334	rs2933243	56860577	5757	1	Albumin levels	3e-08	35213538
43	rs2638314	12	56866334	rs2933243	56860577	5757	1	Alanine levels	8e-57	35213538
43	rs2638314	12	56866334	rs2933243	56860577	5757	1	Histidine levels	8e-28	35213538
43	rs2638314	12	56866334	rs2933243	56860577	5757	1	Serum albumin levels	9e-28	34594039
43	rs2638314	12	56866334	rs2933243	56860577	5757	1	Total bilirubin levels	1e-09	34594039
43	rs2638314	12	56866334	rs73114872	56861034	5300	0.993403	Postprandial glutamine	3e-22	34610981
43	rs2638314	12	56866334	rs73114872	56861034	5300	0.993403	Blood urea nitrogen levels	1e-15	31152163
43	rs2638314	12	56866334	rs7302925	56861458	4876	0.87854	Plasma free amino acid levels (adjusted for twenty other PFAAs)	2e-18	30659259
43	rs2638314	12	56866334	rs7302925	56861458	4876	0.87854	Plasma free amino acid levels (adjusted for one other PFAA)	1e-13	30659259
43	rs2638314	12	56866334	rs7302925	56861458	4876	0.87854	Plasma free amino acid levels	1e-10	30659259
43	rs2638314	12	56866334	rs2657880	56863770	2564	0.993397	Fasting glutamine	3e-39	34610981
43	rs2638314	12	56866334	rs2657880	56863770	2564	0.993397	Triglycerides	5e-10	29507422
43	rs2638314	12	56866334	rs2657880	56863770	2564	0.993397	Metabolite levels	7e-30	22916037
43	rs2638314	12	56866334	rs2657880	56863770	2564	0.993397	Lysine levels	9e-14	33414548
43	rs2638314	12	56866334	rs2657880	56863770	2564	0.993397	Tyrosine levels	3e-38	35213538
43	rs2638314	12	56866334	rs2638315	56865056	1278	1	C-reactive protein levels	1e-17	31900758
43	rs2638314	12	56866334	rs2638315	56865056	1278	1	Valine levels	1e-16	35213538
43	rs2638314	12	56866334	rs2638315	56865056	1278	1	Leucine levels	4e-16	35213538
43	rs2638314	12	56866334	rs2657879	56865338	996	1	Blood metabolite levels	6e-19	24816252
43	rs2638314	12	56866334	rs2657879	56865338	996	1	Serum metabolite levels (CMS)	7e-36	31636271
43	rs2638314	12	56866334	rs2657879	56865338	996	1	Amino acid levels	2e-14	26068415
43	rs2638314	12	56866334	rs2657879	56865338	996	1	Metabolic traits	3e-17	21886157
43	rs2638314	12	56866334	rs2657879	56865338	996	1	Urate levels	4e-19	33356394
43	rs2638314	12	56866334	rs2657879	56865338	996	1	Threonine levels	8e-20	33414548
43	rs2638314	12	56866334	rs2657879	56865338	996	1	Fasting glucose	7e-09	34059833
43	rs2638314	12	56866334	rs2657879	56865338	996	1	Total concentration of branched-chain amino acids (leucine + isoleucine + valine)	6e-18	35213538
43	rs2638314	12	56866334	rs2657879	56865338	996	1	Glycine levels	3e-21	35213538
[truncated: 422 more rows]

## Sheet: Table S5
Table S5. Mendelian Randomization Results for Six Non-Pleiotropic Glycine SNPs and CAD Risk Factors.
Effect sizes on outcomes are based on the per SD effect of the glycine-raising alleles.
Outcomes of T2D, blood pressure, lipid markers, BMI, and metabolic traits are based on summary statistics from previously published studies (PMIDs 35551307, 30224653, 24097068, 30124842, and 34059833, respectively).
		OR/Beta	95% CI/SE	P-value
Type 2 Diabetes (T2D)
Weighted Median		0.8907	0.81-0.98	0.0141
Inverse Variance Weighted		0.88	0.80-0.96	0.00286
Systolic Blood Pressure
Weighted Median		-0.8587	0.2898	0.0030461
Inverse Variance Weighted		-0.900798	0.29039	0.001922
Diastolic Blood Pressure
Weighted Median		-0.192	0.176	0.27
Inverse Variance Weighted		-0.241	0.153	0.11
Total Cholesterol
Weighted Median		0.0362854	0.0502998	0.470674
Inverse Variance Weighted		0.00359238	0.048422	0.94086
LDL Cholesterol
Weighted Median		0.0219145	0.0530071	0.679295
Inverse Variance Weighted		0.0116351	0.04662	0.802917
HDL Cholesterol
Weighted Median		-0.0291356	0.050385	0.563089
Inverse Variance Weighted		-0.0307903	0.0568085	0.587817
Triglycerides
Weighted Median		-0.0929508	0.063596	0.1438
Inverse Variance Weighted		-0.0952249	0.0591213	0.10725
Body Mass Index (BMI)
Weighted Median		0.00845994	0.017	0.625
Inverse Variance Weighted		-0.005	0.049	0.912014
Fasting Glucose Levels
Weighted Median		0.010296	0.017158	0.548454
Inverse Variance Weighted		0.006745	0.0164164	0.681018
2-hour Glucose Levels
Weighted Median		0.0401925	0.0868575	0.64355
Inverse Variance Weighted		0.0304423	0.0810576	0.707241
Fasting Insulin Levels
Weighted Median		0.00098	0.02137	0.96307
Inverse Variance Weighted		-0.0044923	0.0362204	0.901293
Hemoglobin A1c
Weighted Median		-0.014238	0.013672	0.297656
Inverse Variance Weighted		-0.0151497	0.0122307	0.21547

## Sheet: Table S6
Table S6. Composition of Control and Glycine-supplemented Diets.
	Control Diet (0.3% glycine)		2% Glycine-supplemented Diet
Nutrient	Grams	Kcal	Grams	Kcal
Protein	18.2	19	18.2	19
Carbohydrate	51.9	54	51.8	54
Fat	5.1	12	5.1	12
Total		84		84
Glycine	3	12	19.7	78.8
L-Isoleucine	7.6	30.3	6.9	27.6
L-Leucine	15.8	63.4	14.4	57.6
L-Lysine	13.2	52.8	12	48
L-Methionine	8.1	32.4	7.4	29.6
L-Phenylalanine	8.4	33.8	7.7	30.8
L-Threonine	7.2	28.9	6.5	26
L-Tryptophan	2.1	8.4	1.9	7.6
L-Valine	9.3	37.3	8.5	34
L-Histidine-HCl-H2O	4.6	18.3	4.1	16.4
L-Alanine	5.1	20.4	4.6	18.4
L-Arginine	6	23.9	5.5	22
L-Aspartic acid	12.1	48.6	11	44
L-Cystine	1.2	4.9	1.1	4.4
L-Glutamic acid	38.2	152.8	34.6	138.4
L-Proline	17.8	71.1	16.1	64.4
L-Serine	10	40.1	9.1	36.4
L-Tyrosine	9.2	36.6	8.3	33.2
Total L-Amino acid	179	716	179.4	717.6
Sucrose	21.97	87.88	21.97	87.88
Fructose	2.36	9.44	2.36	9.44
Dextrose	1.87	7.48	1.87	7.48
Corn starch	473.8	1895.2	473.8	1895.2
Maltodextrin	150	600	150	600
Cellulose	50	0	50	0
Corn oil	50	450	50	450
Mineral mix S10001	35	0	35	0
Vitamin mix V10001	10	40	10	40
Choline Bitartrate	2	0	2	0
Sodium Bicarbonate	7.5	0	7.5	0
FD&C Yellow Dye #5	0.05	0	0	0
FD&C Blue Dye #1	0	0	0.05	0
Total	983.546	3806	983.95	3808
Kcal/gram		3.87		3.87

## Sheet: Table S7
Table S7. Effect of Glycine Supplementation on Fasting Plasma Inflammatory Biomarker Levels.
Data are shown as mean ± SE.
*n=4-7 in each group due to some samples yielding values below the lower limit of detection.
**n=6-8 in each group due to some samples yielding values below the lower limit of detection.
P-values are for t-tests carried out between control and glycine fed groups separately in males and females.
Associations with P<0.05 are shown in bold.
	Females			Males
Biomarker (pg/ml)	Control (n=8)	Glycine (n=8)	P-value	Control (n=8)	Glycine (n=8)	P-value
IFN-γ	0.6 ± 0.1	0.4 ± 0.1	0.23	0.5 ± 0.1	0.6 ± 0.1	0.56
*IL-1β	0.8 ± 0.4	0.3 ± 0.2	0.3	0.9 ± 0.6	0.4 ± 0.1	0.43
**IL-2	1.6 ± 0.7	1.3 ± 0.4	0.69	1.5 ± 0.6	1.1 ± 0.2	0.47
IL-4	0.19 ± 0.03	0.18 ± 0.02	0.7751	0.14 ± 0.03	0.29 ± 0.12	0.2201
IL-5	12.2 ± 3.4	7.7 ± 1.4	0.2393	3.4 ± 0.5	8.1 ± 2.0	0.0377
IL-6	24.2 ± 6.2	26. ± 8.5	0.86	59.8 ± 20.3	36.6 ± 6.1	0.2928
IL-10	23.5 ± 3.4	19.8 ± 3.1	0.4343	13.9 ± 0.8	18.7 ± 2.6	0.0968
KC/GRO	24.7 ± 9.1	24.1 ± 7.0	0.9614	42.0 ± 7.6	18.1 ± 3.6	0.0134
TNF-α	14.1 ± 1.2	12.0 ± 1.8	0.3357	11.7 ± 0.8	13.5 ± 0.9	0.1577

## Sheet: Table S8
Table S8. Effect of Glycine Supplementation on Fasting Blood Cell Traits.
Data are shown as mean ± SE.
P-values are for t-tests carried out between control and glycine fed groups separately in males and females.
Differences at P<0.05 are shown in bold.
	Females			Males
Trait	Control (n=10)	Glycine (n=15)	P-value	Control (n=11)	Glycine (n=12)	P-value
White blood cells (x103/mL)	4.1 ± 0.5	4.4 ± 0.3	0.6568	3.8 ± 0.3	3.5 ± 0.2	0.4901
Red blood cells (x106/mL)	9.6 ± 0.8	9.1 ± 0.2	0.5361	9.2 ± 0.4	9.8 ± 0.2	0.1045
Hemoglobin (g/dL)	15.4 ± 0.3	14.4 ± 0.3	0.0399	14.4 ± 0.5	15.0 ± 0.1	0.2092
Hematocrit (%)	41.9 ± 3.6	40.8 ± 1.0	0.7346	40.7 ± 1.4	43.3 ± 0.5	0.0838
Mean corpuscular volume (fL)	43.6 ± 0.3	44.7 ± 0.3	0.046	44.5 ± 0.9	44.1 ± 0.3	0.7214
Mean corpuscular hemoglobin (pg)	18.2 ± 3.2	15.8 ± 0.3	0.3604	15.8 ± 0.6	15.2 ± 0.2	0.3768
Mean corpuscular hematocrit (g/dL)	34.5 ± 0.9	35.4 ± 0.6	0.3932	35.3 ± 0.8	34.5 ± 0.3	0.3451
Red cell distribution width (%)	19.7 ± 1.1	19.6 ± 0.3	0.8509	19.9 ± 0.5	18.5 ± 0.2	0.029
Platelets (x103/mL)	999 ± 86	778 ± 55	0.0321	1126 ± 120	1231 ± 55	0.421
Mean platelet volume (fL)	5.1 ± 0.1	5.4 ± 0.1	0.0583	5.3 ± 0.2	4.7 ± 0.1	0.0078
Neutrophils (x103/mL)	1.1 ± 0.2	1.1 ± 0.1	0.7436	1.6 ± 0.2	1.2 ± 0.1	0.0307
Neutrophils (%)	27.4 ± 2.2	23.9 ± 1.3	0.16	44.8 ± 4.2	33.2 ± 3.3	0.04
Lymphocytes (x103/mL)	2.8 ± 0.3	3.0 ± 0.2	0.6087	2.0 ± 0.3	2.3 ± 0.2	0.4568
Lymphocytes (%)	69.2 ± 2.4	69.9 ± 1.9	0.83	51.1 ± 4.0	63.8 ± 3.3	0.02
Monoctyes (x103/mL)	0.09 ± 0.02	0.14 ± 0.02	0.0691	0.08 ± 0.01	0.08 ± 0.01	0.9488
Monoctyes (%)	2.3 ± 0.5	3.3 ± 0.4	0.08	2.2 ± 0.2	2.4 ± 0.3	0.62
Eosinophils (x103/mL)	0.03 ± 0.2	0.09 ± 0.02	0.0739	0.05 ± 0.02	0.02 ± 0.01	0.1659
Eosinophils (%)	0.7 ± 0.3	2.0 ± 0.4	0.03	1.3 ± 0.4	0.5 ± 0.3	0.09
Basophils (x103/mL)	0.02 ± 0.01	0.04 ± 0.01	0.3001	0.03 ± 0.01	0.01 ± 0.01	0.1152
Basophils (%)	0.4 ± 0.2	0.9 ± 0.2	0.18	0.7 ± 0.2	0.2 ± 0.1	0.07
